# Supplementary material for: Inhibition of histone methyltransferase Smyd3 rescues NMDAR and cognitive deficits in a tauopathy mouse model
Source: Nat Commun. 2023 Jan 6;14:91. doi: 10.1038/s41467-022-35749-6 (PMC9822922; doi:10.1038/s41467-022-35749-6)
Supplement: Supplementary file 3 — Supplementary Data 1 [file 41467_2022_35749_MOESM3_ESM.xlsx]

## Sheet: Sup. Data 1
Sup. Data 1. Differentially Expressed H3K4me3 Peaks at Promoters in P301S Tau Mice (2584)
GeneID	Chrom	Start	End	Conc	Conc_TAU	Conc_WT	Log2FC	FC	p.value	distanceToTSS	transcriptId
Spint1	chr2	119236611	119237809	2.77	3.66	-0.01	3.67	12.7286	0.00474	0	NM_016907
Nkpd1	chr7	19517589	19518434	3.19	4.07	0.58	3.49	11.2356	0.0011	-297	NM_027116
Eps15	chr4	109280289	109280515	2.41	3.27	-0.01	3.28	9.71356	0.0142	15	NM_007943
Smndc1	chr19	53390385	53390567	2.35	3.2	-0.01	3.22	9.31787	0.017	6	NM_172429
Swsap1	chr9	21955789	21955992	3.23	4.07	0.99	3.08	8.45614	0.00178	37	NM_025870
Ltn1	chr16	87431357	87431665	2.16	2.99	-0.01	3	8	0.0293	941	NM_001081068
H2afy	chr13	56134965	56135196	2.72	3.55	0.57	2.98	7.88986	0.00996	354	NM_001159513
Olfr1033	chr2	86020239	86020786	2.72	3.55	0.57	2.98	7.88986	0.0103	0	NM_146578
Cyp2d34	chr15	82619705	82620210	2.09	2.91	-0.01	2.93	7.6211	0.0349	697	NM_145474
Mxd3	chr13	55329818	55330023	2.09	2.92	-0.01	2.93	7.6211	0.0346	-89	NM_016662
Cbfb	chr8	105171167	105171457	2.63	3.45	0.58	2.87	7.31065	0.0137	494	NM_022309
Gpa33	chr1	166131235	166131772	2.03	2.84	-0.01	2.85	7.21	0.0428	776	NM_021610
Stac	chr9	111690386	111690823	2.95	3.75	0.99	2.76	6.77396	0.00755	-171	NM_016853
Ssr1	chr13	37993928	37994148	2.53	3.33	0.58	2.75	6.72717	0.0198	42	NM_025965
Prtg	chr9	72807064	72807267	1.86	2.65	-0.01	2.67	6.36429	0.059	-7	NM_175485
Vmn1r178	chr7	23893435	23893795	2.86	3.65	0.99	2.66	6.32033	0.0118	0	NM_206868
Kbtbd13	chr9	65390917	65391333	1.86	2.65	-0.01	2.66	6.32033	0.0591	319	NM_028974
Lpar5	chr6	125071181	125071695	1.86	2.64	-0.01	2.66	6.32033	0.0638	0	NM_001163268
Mypn	chr10	63203192	63203719	2.42	3.21	0.57	2.64	6.23332	0.0285	233	NM_182992
Rp9	chr9	22468192	22468352	2.36	3.13	0.57	2.57	5.93809	0.0355	4	NM_018739
Card9	chr2	26360206	26360530	1.78	2.56	-0.01	2.57	5.93809	0.0698	-660	NM_001037747
D5Ertd577e	chr5	95456313	95456850	1.78	2.56	-0.01	2.57	5.93809	0.0709	0	NM_177187
Parvg	chr15	84324982	84325317	1.78	2.56	-0.01	2.57	5.93809	0.073	263	NM_022321
Olfr658	chr7	104646801	104647288	2.35	3.13	0.57	2.56	5.89708	0.0406	17	NM_147049
Ppa2	chr3	133309824	133310032	2.78	3.55	0.99	2.56	5.89708	0.0155	-84	NM_146141
Smoc1	chr12	81026623	81027058	2.36	3.14	0.58	2.56	5.89708	0.0344	0	NM_001146217
Tuft1	chr3	94658707	94658990	2.78	3.55	0.99	2.56	5.89708	0.0162	0	NM_011656
Mpp4	chr1	59162724	59163130	1.78	2.55	-0.01	2.56	5.89708	0.07	259	NM_001164682
Olfr110	chr17	37492460	37492834	1.78	2.55	-0.01	2.56	5.89708	0.07	0	NM_146328
Tcfl5	chr2	180641673	180641976	1.77	2.55	-0.01	2.56	5.89708	0.0714	715	NM_178254
Trank1	chr9	111311327	111311749	3.06	3.83	1.31	2.53	5.77572	0.00812	0	NM_001164659
Vmn1r69	chr7	10580518	10580752	2.31	3.07	0.58	2.49	5.61778	0.0414	735	NM_145842
Mtfr1l	chr4	134535061	134535370	3.68	4.44	1.98	2.46	5.50217	0.00195	0	NM_001256112
Fam101b	chr11	76027135	76027433	1.69	2.45	-0.01	2.46	5.50217	0.0824	349	NM_029658
Foxb2	chr19	16872458	16872854	1.69	2.44	-0.01	2.46	5.50217	0.0816	976	NM_008023
Fxn	chr19	24280405	24280583	1.68	2.44	-0.01	2.46	5.50217	0.0828	3	NM_008044
Grin3b	chr10	79971088	79971541	1.69	2.45	-0.01	2.46	5.50217	0.0815	365	NM_130455
Olfr1307	chr2	111945487	111945947	1.68	2.44	-0.01	2.46	5.50217	0.0828	-34	NM_001011787
Poc1b	chr10	99107132	99107377	2.99	3.75	1.3	2.45	5.46416	0.0129	0	NM_027740
Stxbp3b	chr19	9558470	9558917	2.24	2.99	0.57	2.43	5.38893	0.0495	331	NR_073559
Snord116l2	chr7	59726563	59726990	2.24	2.99	0.57	2.42	5.35171	0.0514	-312	NR_033779_6
Olfr1154	chr2	87904503	87905239	2.24	2.99	0.58	2.41	5.31474	0.0516	-830	NM_146647
Zranb2	chr3	157534403	157534571	2.64	3.39	0.98	2.41	5.31474	0.0278	7	NM_017381
Odf2	chr2	29889774	29890014	2.95	3.7	1.31	2.4	5.27803	0.0144	-49	NM_013615
Ptbp3	chr4	59549122	59549299	2.64	3.39	0.99	2.4	5.27803	0.0267	65	NM_144904
Stard7	chr2	127270271	127270580	4.19	4.94	2.57	2.36	5.1337	0.000135	43	NM_139308
Mixl1	chr1	180696403	180696740	1.59	2.33	-0.01	2.35	5.09824	0.0955	294	NM_013729
Olfr845	chr9	19339213	19339485	2.17	2.92	0.57	2.35	5.09824	0.0595	755	NM_207145
Ap5b1	chr19	5567684	5567908	2.59	3.33	0.99	2.34	5.06303	0.0337	-166	NM_001033448
Rassf1	chr9	107551573	107551874	3.18	3.92	1.58	2.34	5.06303	0.0101	19	NM_001243748
Aqp5	chr15	99590618	99590863	1.59	2.32	-0.01	2.34	5.06303	0.0977	-165	NM_009701
Neu4	chr1	94021402	94021829	1.59	2.33	-0.01	2.34	5.06303	0.095	910	NM_173772
Serpinb9c	chr13	33159323	33159713	1.59	2.33	-0.01	2.34	5.06303	0.095	41	NM_001164524
Slc7a7	chr14	54417582	54418009	1.59	2.33	-0.01	2.34	5.06303	0.0957	0	NM_001253679
Tmem81	chr1	132505594	132506077	1.59	2.32	-0.01	2.34	5.06303	0.0977	-153	NM_029025
Alx4	chr2	93643170	93643476	2.53	3.26	0.99	2.27	4.82323	0.045	737	NM_007442
Metap1	chr3	138489222	138489414	2.54	3.27	0.99	2.27	4.82323	0.0404	0	NM_175224
Gpx8	chr13	113045464	113045686	2.11	2.83	0.58	2.26	4.78991	0.0721	702	NM_027127
Gng7	chr10	81000132	81000439	2.1	2.83	0.58	2.25	4.75683	0.0775	926	NM_001038655
Ythdc2	chr18	44828517	44828706	3.66	4.39	2.15	2.23	4.69134	0.00279	0	NM_001163013
Agmat	chr4	141746914	141747326	1.49	2.21	-0.01	2.23	4.69134	0.115	240	NM_001081408
Olfr677	chr7	105056427	105056758	1.49	2.21	-0.01	2.23	4.69134	0.115	180	NM_146358
Cyp4a31	chr4	115564315	115564597	1.49	2.21	-0.01	2.22	4.65893	0.112	667	NM_201640
Mir3074-1	chr13	63302178	63302545	1.48	2.2	-0.01	2.22	4.65893	0.111	-896	NR_037235
Olfr1467	chr19	13364213	13364469	1.48	2.2	-0.01	2.22	4.65893	0.111	-161	NM_146691
Olfr908	chr9	38515941	38516337	1.49	2.21	-0.01	2.22	4.65893	0.112	0	NM_146872
Sart1	chr19	5388507	5388675	3.28	3.99	1.78	2.21	4.62675	0.0116	28	NM_016882
St14	chr9	31131453	31131787	2.48	3.2	0.99	2.21	4.62675	0.0504	12	NM_011176
H2-M10.4	chr17	36462929	36463175	1.48	2.2	-0.01	2.21	4.62675	0.112	-601	NM_177634
Spata31d1c	chr13	65032013	65032279	1.48	2.2	-0.01	2.21	4.62675	0.112	-779	NM_001083890
Tmtc4	chr14	122982816	122983044	2.74	3.44	1.3	2.14	4.40762	0.039	217	NM_028651
Cnn3	chr3	121426532	121426832	2.74	3.44	1.32	2.13	4.37717	0.0389	0	NM_028044
Catsperg1	chr7	29213596	29214229	3.18	3.88	1.79	2.09	4.25748	0.0182	0	NM_001164658
Fchsd2	chr7	101108213	101108399	3.18	3.88	1.78	2.09	4.25748	0.0205	-376	NM_001146010
Cd300a	chr11	114890329	114890751	2.37	3.07	0.98	2.09	4.25748	0.0686	289	NM_170758
Irf6	chr1	193153383	193153706	1.38	2.07	-0.01	2.09	4.25748	0.132	272	NM_016851
Naprt1	chr15	75893325	75893637	1.96	2.65	0.57	2.09	4.25748	0.104	844	NM_172607
Parp12	chr6	39118126	39118321	1.96	2.65	0.57	2.09	4.25748	0.104	28	NM_172893
Glg1	chr8	111258966	111259180	3.54	4.24	2.16	2.08	4.22807	0.00608	22	NM_009149
Defb10	chr8	21857952	21858146	1.37	2.06	-0.01	2.08	4.22807	0.13	-755	NM_139225
Galnt6	chr15	100729558	100730005	2.38	3.07	0.99	2.08	4.22807	0.0693	-183	NM_172451
Gatsl3	chr11	4219141	4219362	1.38	2.07	-0.01	2.08	4.22807	0.13	891	NM_028022
Gjb3	chr4	127331316	127331795	1.96	2.65	0.57	2.08	4.22807	0.105	-481	NM_001160012
Hsf5	chr11	87615410	87616181	1.95	2.64	0.57	2.08	4.22807	0.112	-983	NM_001045527
Kcnip1	chr11	33992650	33993004	1.37	2.06	-0.01	2.08	4.22807	0.13	189	NM_001190886
Lpar3	chr3	146220514	146220818	1.37	2.06	-0.01	2.08	4.22807	0.13	-143	NM_022983
Ncf1	chr5	134229294	134229549	1.37	2.07	-0.01	2.08	4.22807	0.129	76	NM_010876
Ppyr1	chr14	34152268	34152589	1.38	2.07	-0.01	2.08	4.22807	0.13	0	NM_008919
Sun1	chr5	139214465	139214766	1.37	2.07	-0.01	2.08	4.22807	0.129	-392	NM_001256116
Tbx21	chr11	97114534	97114757	1.37	2.07	-0.01	2.08	4.22807	0.129	574	NM_019507
Zfp750	chr11	121519013	121519374	2.38	3.07	0.99	2.08	4.22807	0.0673	0	NM_178763
Lalba	chr15	98482990	98483277	1.37	2.06	-0.01	2.07	4.19887	0.132	-308	NM_010679
Mtl5	chr19	3388698	3389025	1.37	2.06	-0.01	2.07	4.19887	0.132	0	NM_001039658
Nkx2-4	chr2	147084195	147084497	1.37	2.06	-0.01	2.07	4.19887	0.132	848	NM_023504
Eif3j1	chr2	122028623	122028827	3.35	4.03	1.99	2.04	4.11246	0.0136	1	NM_144545
Slc39a12	chr2	14388356	14388631	2.65	3.34	1.3	2.04	4.11246	0.0599	0	NM_001012305
Akap13	chr7	75455598	75455816	2.65	3.33	1.31	2.02	4.05584	0.052	65	NM_029332
Tmem158	chr9	123260590	123260812	2.92	3.6	1.58	2.02	4.05584	0.0363	0	NM_001002267
Xpr1	chr1	155417060	155417375	4.49	5.17	3.16	2.02	4.05584	0.00022	69	NM_011273
Olfr1107	chr2	87070779	87071736	2.65	3.34	1.32	2.02	4.05584	0.0584	487	NM_146844
Tspan3	chr9	56160764	56160926	2.65	3.33	1.32	2.01	4.02782	0.0549	144	NM_019793
Iba57	chr11	59163486	59163700	2.31	2.99	0.98	2.01	4.02782	0.082	45	NM_173785
Man2b2	chr5	36831433	36831756	2.32	3	0.99	2	4	0.0847	-785	NM_008550
Sgk2	chr2	162987368	162988002	2.32	3	0.99	2	4	0.0832	0	NM_013731
Mrvi1	chr7	110981788	110982265	1.88	2.56	0.58	1.98	3.94493	0.124	0	NM_194464
Mthfs	chr9	89211176	89211345	1.88	2.55	0.58	1.97	3.91768	0.125	0	NM_026829
Mgat2	chr12	69184244	69184432	3.43	4.1	2.16	1.94	3.83706	0.0129	87	NM_146035
Arhgap9	chr10	127323748	127323923	1.25	1.92	-0.01	1.93	3.81055	0.152	22	NM_146011
Epha8	chr4	136957660	136957939	1.25	1.91	-0.01	1.93	3.81055	0.152	-845	NM_007939
Fam101a	chr5	125003074	125003423	1.26	1.92	-0.01	1.93	3.81055	0.154	-52	NM_028443
Hoxa3	chr6	52211811	52212214	2.25	2.91	0.98	1.93	3.81055	0.0986	853	NM_010452
Kcnk15	chr2	163854063	163854398	1.25	1.91	-0.01	1.93	3.81055	0.152	314	NM_001030292
Lox	chr18	52528671	52528956	2.26	2.92	0.99	1.93	3.81055	0.102	752	NM_010728
Olfr954	chr9	39460600	39460960	1.25	1.92	-0.01	1.93	3.81055	0.152	-473	NM_146331
Treml2	chr17	48301002	48301435	1.26	1.92	-0.01	1.93	3.81055	0.154	965	NM_001033405
Baiap3	chr17	25256333	25256757	2.25	2.92	0.99	1.92	3.78423	0.0989	0	NM_001163270
C5ar2	chr7	16241947	16242250	1.25	1.91	-0.01	1.92	3.78423	0.154	81	NM_001146005
Skint9	chr4	112433320	112433767	1.25	1.91	-0.01	1.92	3.78423	0.154	218	NM_177864
Vmn2r71	chr7	85615698	85615946	1.24	1.91	-0.01	1.92	3.78423	0.158	237	NM_001105184
Rbm6	chr9	107872531	107872744	3.04	3.7	1.8	1.91	3.75809	0.0334	75	NM_011251
Usf1	chr1	171411358	171411681	4.04	4.7	2.79	1.91	3.75809	0.00252	0	NM_009480
Hmx2	chr7	131554299	131554797	2.55	3.21	1.3	1.91	3.75809	0.0766	238	NM_145998
Cebpb	chr2	167688308	167688611	3.22	3.88	1.98	1.9	3.73213	0.0303	-304	NM_009883
Bmp1	chr14	70520149	70520377	2.55	3.21	1.31	1.9	3.73213	0.0747	0	NM_009755
Cdh22	chr2	165234548	165234761	2.55	3.21	1.31	1.89	3.70635	0.0727	0	NM_174988
H2-Q5	chr17	35394410	35394829	1.79	2.44	0.57	1.87	3.65533	0.148	312	NR_051981
Hnf1b	chr11	83850126	83850348	1.79	2.44	0.58	1.87	3.65533	0.147	-521	NM_009330
Treml2	chr17	48300524	48300990	1.8	2.45	0.58	1.87	3.65533	0.147	487	NM_001033405
Klc2	chr19	5118073	5118317	3.52	4.17	2.31	1.86	3.63008	0.0135	91	NM_008451
Zar1	chr5	72579978	72580764	3	3.65	1.79	1.86	3.63008	0.0416	320	NM_174877
Zic4	chr9	91368830	91369154	2.19	2.84	0.98	1.86	3.63008	0.118	0	NM_009576
Arid1a	chr4	133754607	133754913	4.1	4.74	2.89	1.85	3.605	0.00234	-997	NM_001080819
Fam83f	chr15	80671326	80671706	2.18	2.83	0.98	1.85	3.605	0.119	-141	NM_145986
Adcyap1r1	chr6	55452026	55452226	3.98	4.63	2.79	1.84	3.5801	0.00375	47	NM_007407
Hbp1	chr12	31949963	31950219	4.35	4.99	3.16	1.84	3.5801	0.000852	316	NM_153198
Marcksl1	chr4	129513155	129513610	2.49	3.13	1.3	1.83	3.55537	0.0936	0	NM_010807
Pde10a	chr17	8801211	8801702	3.75	4.39	2.57	1.82	3.53081	0.0079	-43	NM_011866
Syncrip	chr9	88481911	88482122	2.97	3.61	1.79	1.81	3.50642	0.0471	275	NM_019796
Mesdc1	chr7	83883424	83883648	3.95	4.58	2.79	1.79	3.45815	0.00597	693	NM_030705
Rims2	chr15	39198080	39198539	4.78	5.42	3.63	1.78	3.43426	0.000157	0	NM_001256382
BC024582	chr4	32571491	32571754	1.13	1.75	-0.01	1.77	3.41054	0.188	0	NR_026843
Cyp3a13	chr5	137921160	137921639	2.7	3.33	1.56	1.77	3.41054	0.0831	0	NM_007819
Dcxr	chr11	120727473	120727764	1.71	2.34	0.57	1.77	3.41054	0.176	-193	NM_026428
Muc15	chr2	110722109	110722309	1.13	1.75	-0.01	1.77	3.41054	0.188	502	NM_172979
Olfr197	chr16	59186253	59186623	1.13	1.75	-0.01	1.77	3.41054	0.188	0	NM_146484
Olfr589	chr7	103155127	103155556	1.13	1.75	-0.01	1.77	3.41054	0.188	189	NM_147052
Suv420h1	chr19	3767909	3768107	3.43	4.06	2.3	1.76	3.38698	0.0301	489	NM_144871
Usp53	chr3	122984246	122984509	3.93	4.55	2.79	1.76	3.38698	0.00585	0	NM_133857
Aldh3b1	chr19	3929122	3929422	1.12	1.75	-0.01	1.76	3.38698	0.184	294	NM_026316
Ccdc88b	chr19	6858289	6858556	1.12	1.75	-0.01	1.76	3.38698	0.185	-79	NM_001081291
Cd52	chr4	134094688	134095047	1.7	2.33	0.57	1.76	3.38698	0.174	26	NM_013706
Csf1r	chr18	61105907	61106184	1.7	2.33	0.57	1.76	3.38698	0.172	336	NM_001037859
Cyp2c65	chr19	39060265	39060494	1.7	2.33	0.57	1.76	3.38698	0.172	-512	NM_028191
Dio3	chr12	110279781	110280150	1.12	1.75	-0.01	1.76	3.38698	0.184	552	NM_172119
Ecm1	chr3	95740363	95740653	1.7	2.33	0.57	1.76	3.38698	0.172	-795	NM_007899
Elmo3	chr8	105306584	105306879	1.12	1.75	-0.01	1.76	3.38698	0.185	984	NM_172760
Faim3	chr1	130866516	130866897	1.12	1.75	-0.01	1.76	3.38698	0.184	740	NM_026976
Fam180a	chr6	35326102	35326382	1.12	1.75	-0.01	1.76	3.38698	0.185	0	NM_173375
Foxi1	chr11	34207372	34207823	1.7	2.33	0.57	1.76	3.38698	0.172	266	NM_023907
Hkdc1	chr10	62422337	62422660	1.71	2.34	0.58	1.76	3.38698	0.181	0	NM_145419
Il1rn	chr2	24345223	24345499	1.12	1.75	-0.01	1.76	3.38698	0.184	0	NM_001159562
Klrk1	chr6	129622387	129622654	1.12	1.75	-0.01	1.76	3.38698	0.185	17	NM_033078
Krtap15	chr16	88829165	88829410	1.12	1.75	-0.01	1.76	3.38698	0.185	157	NM_013713
Mir4660	chr12	70307549	70308049	2.12	2.74	0.99	1.76	3.38698	0.137	-456	NR_037248
Ptpn6	chr6	124732438	124733099	2.12	2.75	0.99	1.76	3.38698	0.138	46	NM_013545
Scgb2b19	chr7	33279242	33279439	1.12	1.75	-0.01	1.76	3.38698	0.184	902	NM_001199336
Serpina3j	chr12	104313813	104314150	1.12	1.75	-0.01	1.76	3.38698	0.185	-420	NM_001101472
Sim2	chr16	94084226	94084548	1.7	2.33	0.57	1.76	3.38698	0.174	-712	NM_011377
Slc2a4	chr11	69947586	69947904	1.12	1.75	-0.01	1.76	3.38698	0.185	286	NM_009204
Slc6a13	chr6	121301084	121301415	1.12	1.75	-0.01	1.76	3.38698	0.185	789	NM_144512
Tcp10c	chr17	13353256	13353683	2.7	3.33	1.57	1.76	3.38698	0.0775	-889	NM_001167578
Tmc3	chr7	83584832	83585302	1.12	1.75	-0.01	1.76	3.38698	0.185	0	NM_177695
Trpv4	chr5	114658461	114658812	2.12	2.75	0.99	1.76	3.38698	0.138	-41	NM_022017
Cpa6	chr1	10720718	10721056	1.11	1.74	-0.01	1.75	3.36359	0.189	-776	NM_177834
Cyp2d34	chr15	82620677	82620912	1.12	1.74	-0.01	1.75	3.36359	0.185	0	NM_145474
Ddx4	chr13	112651659	112651872	1.12	1.74	-0.01	1.75	3.36359	0.185	438	NM_001145885
Gpnmb	chr6	49036534	49036842	1.11	1.74	-0.01	1.75	3.36359	0.189	17	NM_053110
LOC666331	chr11	101610693	101611034	1.11	1.74	-0.01	1.75	3.36359	0.189	0	NM_001256318
Pds5b	chr5	150673821	150674057	2.44	3.07	1.32	1.75	3.36359	0.109	0	NM_175310
Pla2g3	chr11	3487944	3488228	1.12	1.74	-0.01	1.75	3.36359	0.185	0	NM_172791
Prb1	chr6	132211463	132211696	1.12	1.74	-0.01	1.75	3.36359	0.185	-943	NM_198669
Rem1	chr2	152626531	152626934	2.12	2.75	0.99	1.75	3.36359	0.141	-74	NM_009047
Slco1a6	chr6	142186321	142186683	1.12	1.74	-0.01	1.75	3.36359	0.185	-173	NM_023718
Sult1c2	chr17	53846675	53847086	1.12	1.74	-0.01	1.75	3.36359	0.185	-718	NM_026935
Srsf1	chr11	88048296	88048529	3.55	4.17	2.45	1.73	3.31728	0.0181	924	NM_173374
Ankrd60	chr2	173577669	173578771	3.88	4.5	2.79	1.71	3.27161	0.00875	0	NM_027303
Kif3a	chr11	53567372	53567607	4.47	5.09	3.38	1.71	3.27161	0.00103	0	NM_008443
Gpr137b-ps	chr13	12649735	12649995	2.66	3.28	1.57	1.71	3.27161	0.105	400	NR_003568
Runx1	chr16	92824560	92825458	2.89	3.5	1.79	1.71	3.27161	0.0697	608	NM_001111021
Emc8	chr8	120667732	120668017	3.66	4.27	2.57	1.7	3.24901	0.0153	95	NM_010926
Phospho2	chr2	69790521	69790698	2.89	3.5	1.8	1.7	3.24901	0.0706	785	NM_028521
Mtfr2	chr10	20347754	20348349	3.65	4.26	2.57	1.69	3.22657	0.0174	0	NM_027930
Smg5	chr3	88336313	88336514	4.07	4.68	2.99	1.69	3.22657	0.00492	54	NM_178246
Abhd5	chr9	122351763	122352015	2.38	2.99	1.3	1.69	3.22657	0.127	148	NM_026179
Hoxd9	chr2	74697628	74698148	2.38	2.99	1.3	1.69	3.22657	0.131	0	NM_013555
Nags	chr11	102145887	102146659	2.65	3.26	1.57	1.69	3.22657	0.102	375	NM_145829
Tie1	chr4	118488917	118489701	2.39	2.99	1.32	1.68	3.20428	0.128	148	NM_011587
Clptm1	chr7	19664812	19664975	3.23	3.83	2.16	1.67	3.18215	0.0424	55	NM_019649
Doc2b	chr11	75794399	75795115	3.22	3.83	2.16	1.67	3.18215	0.0413	942	NM_007873
Rnf19a	chr15	36282931	36283119	3.63	4.24	2.57	1.67	3.18215	0.0181	28	NM_013923
H2-Q9	chr17	35439841	35440218	2.05	2.66	0.99	1.67	3.18215	0.171	675	NM_001201460
Pitx2	chr3	129199754	129200083	2.04	2.65	0.98	1.67	3.18215	0.169	0	NM_011098
St6galnac2	chr11	116695089	116695597	2.05	2.65	0.99	1.67	3.18215	0.163	-430	NM_009180
Fsd1l	chr4	53631431	53631593	2.84	3.44	1.79	1.66	3.16017	0.0811	0	NM_176966
Dab1	chr4	104366800	104367260	4.5	5.1	3.45	1.65	3.13834	0.00169	-300	NM_010014
2021-03-11	chr15	26309106	26309334	2.85	3.45	1.79	1.65	3.13834	0.0778	35	NM_177597
Dnajc16	chr4	141790972	141791268	4.12	4.72	3.08	1.64	3.11666	0.00718	-329	NM_172338
Arap1	chr7	101377846	101378025	1.61	2.21	0.57	1.64	3.11666	0.205	-97	NM_001040112
Cyp2c50	chr19	40090630	40090943	1.61	2.21	0.57	1.64	3.11666	0.203	952	NM_134144
Mybpc2	chr7	44525027	44525202	1.61	2.21	0.57	1.64	3.11666	0.203	-359	NM_146189
Olfr1507	chr14	52496664	52497075	1.61	2.2	0.57	1.64	3.11666	0.203	-970	NM_001170918
Olfr547	chr7	102533792	102534322	1.61	2.2	0.57	1.64	3.11666	0.203	-427	NM_147079
Agxt2l1	chr3	130617401	130618534	3.82	4.42	2.79	1.63	3.09513	0.0149	0	NM_001163587
Ltb4r2	chr14	55762151	55762699	3.61	4.2	2.58	1.63	3.09513	0.0231	724	NM_020490
Prpf40a	chr2	53191463	53191634	3.61	4.2	2.58	1.63	3.09513	0.0235	-277	NM_018785
Rnf152	chr1	105356551	105357225	4.72	5.31	3.69	1.63	3.09513	0.000637	0	NM_001160368
Arap3	chr18	37998771	37999007	1.61	2.21	0.58	1.63	3.09513	0.204	0	NM_001205336
Fgf4	chr7	144861857	144862399	1.61	2.21	0.58	1.63	3.09513	0.206	472	NM_010202
Gipr	chr7	19165892	19166349	1.61	2.2	0.58	1.63	3.09513	0.204	0	NM_001080815
Hmha1	chr10	80018987	80019529	1.6	2.19	0.57	1.63	3.09513	0.219	-146	NM_027521
Mir337	chr12	109585531	109585858	1.6	2.2	0.57	1.63	3.09513	0.206	0	NR_029765
Nkx1-2	chr7	132599113	132599574	2.61	3.21	1.57	1.63	3.09513	0.106	63	NM_009123
Olfr609	chr7	103492005	103492323	1.6	2.2	0.57	1.63	3.09513	0.206	553	NM_147082
Pex7	chr10	19907554	19908110	2.61	3.2	1.57	1.63	3.09513	0.108	0	NM_001161825
Sh3tc1	chr5	35729401	35729681	1.6	2.2	0.57	1.63	3.09513	0.206	-126	NM_194344
Dennd1c	chr17	57077951	57078500	2.33	2.92	1.31	1.6	3.03143	0.144	10	NM_153551
Pdcd7	chr9	65346109	65346274	2.8	3.39	1.79	1.6	3.03143	0.0948	42	NM_016688
Kif26a	chr12	112145951	112146421	3.99	4.58	2.99	1.59	3.01049	0.00957	0	NM_001097621
Fev	chr1	74884511	74884986	3.45	4.03	2.45	1.58	2.9897	0.0401	422	NM_153111
Sfpq	chr4	127021326	127021514	4.07	4.65	3.07	1.58	2.9897	0.0083	26	NR_045010
Pink1	chr4	138326351	138326594	2.97	3.56	1.98	1.58	2.9897	0.094	-56	NM_026880
Chrnb3	chr8	27368695	27368926	0.98	1.56	-0.01	1.57	2.96905	0.233	0	NM_027454
Colq	chr14	31577060	31577272	0.97	1.56	-0.01	1.57	2.96905	0.231	111	NM_009937
Eva1a	chr6	82041272	82041525	2.97	3.55	1.98	1.57	2.96905	0.0803	-103	NM_145570
Fam110a	chr2	151972965	151973227	0.98	1.56	-0.01	1.57	2.96905	0.233	747	NM_028666
Foxa2	chr2	148045784	148046144	1.98	2.56	0.99	1.57	2.96905	0.201	825	NM_010446
Ly6i	chr15	74983245	74983562	0.97	1.56	-0.01	1.57	2.96905	0.231	0	NM_020498
Mir453	chr12	109735382	109735673	0.97	1.56	-0.01	1.57	2.96905	0.231	0	NR_030559
Ogn	chr13	49608171	49608433	0.97	1.56	-0.01	1.57	2.96905	0.231	101	NM_008760
Olfr1111	chr2	87150590	87150853	0.97	1.56	-0.01	1.57	2.96905	0.231	0	NM_146593
Olfr769	chr10	129111306	129111565	0.97	1.56	-0.01	1.57	2.96905	0.231	858	NM_146267
Olfr972	chr9	39872842	39873202	0.98	1.56	-0.01	1.57	2.96905	0.233	-75	NM_146610
Sox14	chr9	99877060	99877313	0.97	1.56	-0.01	1.57	2.96905	0.231	-891	NM_011440
Tulp1	chr17	28363857	28364181	0.97	1.56	-0.01	1.57	2.96905	0.231	962	NM_021478
Ubxn2a	chr12	4907240	4907420	1.97	2.56	0.99	1.57	2.96905	0.195	100	NM_145441
Foxc2	chr8	121114924	121115182	0.97	1.55	-0.01	1.56	2.94854	0.232	-989	NM_013519
Hhex	chr19	37435418	37435573	0.97	1.55	-0.01	1.56	2.94854	0.232	578	NM_008245
Hoxc9	chr15	102977849	102978137	0.97	1.55	-0.01	1.56	2.94854	0.232	818	NM_008272
Krtap13	chr16	88751028	88751263	0.97	1.55	-0.01	1.56	2.94854	0.234	365	NM_010671
Mafa	chr15	75748346	75748542	1.98	2.56	0.99	1.56	2.94854	0.2	-425	NM_194350
Morc2b	chr17	33138952	33139308	0.97	1.55	-0.01	1.56	2.94854	0.232	375	NM_177719
Olfr1018	chr2	85822950	85823163	0.97	1.55	-0.01	1.56	2.94854	0.232	0	NM_146586
Olfr1246	chr2	89590907	89591175	0.97	1.55	-0.01	1.56	2.94854	0.232	0	NM_146792
Olfr1507	chr14	52490481	52490718	0.97	1.55	-0.01	1.56	2.94854	0.234	328	NM_020512
Olfr310	chr7	86269468	86269969	0.97	1.55	-0.01	1.56	2.94854	0.234	0	NM_001011520
Olfr613	chr7	103549371	103549550	0.97	1.55	-0.01	1.56	2.94854	0.232	-818	NM_147100
Olig3	chr10	19355461	19355698	0.97	1.55	-0.01	1.56	2.94854	0.232	-841	NM_053008
Rsph6a	chr7	19054621	19054850	0.97	1.55	-0.01	1.56	2.94854	0.232	0	NM_001159671
Sh3bp2	chr5	34544285	34544594	0.97	1.55	-0.01	1.56	2.94854	0.232	921	NM_001145858
Snora36b	chr1	185242432	185242720	0.97	1.55	-0.01	1.56	2.94854	0.234	-206	NR_034044
Sp7	chr15	102366036	102366311	0.97	1.55	-0.01	1.56	2.94854	0.232	0	NM_130458
Tcf15	chr2	152144518	152144685	0.97	1.55	-0.01	1.56	2.94854	0.234	910	NM_009328
Ndrg1	chr15	66969828	66970176	4.05	4.63	3.08	1.55	2.92817	0.00955	-188	NM_008681
Rarres1	chr3	67515259	67515941	3.87	4.44	2.9	1.55	2.92817	0.0161	0	NM_001164763
Tmem57	chr4	134853571	134853880	3.42	3.99	2.45	1.54	2.90795	0.0426	-227	NM_025382
Prl2c4	chr13	12799848	12800144	2.76	3.34	1.8	1.54	2.90795	0.113	0	NM_011954
Sema3f	chr9	107710144	107710512	3.53	4.1	2.57	1.53	2.88786	0.0353	0	NM_011349
Lepr	chr4	101717101	101717317	2.26	2.83	1.3	1.53	2.88786	0.182	-90	NM_010704
Obsl1	chr1	75505628	75505877	3.26	3.83	2.3	1.53	2.88786	0.0609	575	NM_178884
Foxc1	chr13	31806502	31806819	3.63	4.2	2.68	1.52	2.86791	0.0304	0	NM_008592
Bves	chr10	45336039	45336670	3.27	3.84	2.31	1.52	2.86791	0.058	278	NM_024285
Il12rb2	chr6	67375873	67376601	3.27	3.83	2.31	1.52	2.86791	0.0603	0	NM_008354
Ing1	chr8	11556049	11556248	3.83	4.39	2.89	1.51	2.8481	0.0284	0	NM_011919
Gne	chr4	44084917	44085496	2.51	3.07	1.56	1.51	2.8481	0.159	-741	NM_015828
Kcnh6	chr11	106007798	106008354	2.93	3.5	1.99	1.51	2.8481	0.0914	0	NM_001037712
Zfp119a	chr17	55878770	55878929	2.5	3.07	1.56	1.51	2.8481	0.157	1	NM_144546
Pik3c2a	chr7	116443214	116443423	4.02	4.58	3.08	1.5	2.82843	0.0206	35	NM_011083
Col5a3	chr9	20814671	20815322	3.09	3.65	2.16	1.5	2.82843	0.0784	0	NM_016919
Olfr784	chr10	129387798	129388262	1.5	2.06	0.57	1.5	2.82843	0.241	164	NM_146729
Pgf	chr12	85175522	85175714	1.5	2.06	0.57	1.5	2.82843	0.241	268	NM_001271705
Slc18a2	chr19	59260673	59260895	1.5	2.07	0.57	1.5	2.82843	0.239	0	NM_172523
Tnfsf8	chr4	63861141	63861503	1.51	2.07	0.58	1.5	2.82843	0.245	0	NM_009403
Crip2	chr12	113140213	113140398	3.91	4.47	2.98	1.49	2.80889	0.0194	0	NM_024223
Lemd3	chr10	120979071	120979344	4.87	5.43	3.94	1.49	2.80889	0.00075	0	NM_001081193
Pld6	chr11	59786977	59788000	4.09	4.65	3.16	1.49	2.80889	0.0113	0	NM_183139
Slc6a20a	chr9	123678667	123679041	3.51	4.07	2.57	1.49	2.80889	0.0403	0	NM_139142
Yars2	chr16	16303003	16303363	4.5	5.06	3.57	1.49	2.80889	0.00435	39	NR_038046
BB031773	chr4	103011877	103012330	1.5	2.06	0.57	1.49	2.80889	0.253	0	NR_028391
Fblim1	chr4	141600000	141600417	2.5	3.06	1.57	1.49	2.80889	0.153	-77	NM_001163256
Mbnl1	chr3	60472822	60473226	1.5	2.06	0.58	1.49	2.80889	0.242	0	NM_001253713
Zfp42	chr8	43305744	43306177	1.51	2.07	0.58	1.49	2.80889	0.24	832	NM_009556
Clcf1	chr19	4213991	4214788	2.71	3.27	1.79	1.48	2.78949	0.132	0	NM_019952
Fam179a	chr17	71673217	71673575	1.5	2.06	0.58	1.48	2.78949	0.246	0	NM_177087
Myo1b	chr1	51916105	51916354	2.71	3.27	1.79	1.48	2.78949	0.126	-132	NM_010863
Olfr114	chr17	37590345	37590669	1.5	2.06	0.58	1.48	2.78949	0.246	0	NM_146287
Olfr294	chr7	86617406	86617858	1.5	2.06	0.58	1.48	2.78949	0.246	-764	NM_001011750
Serf2	chr2	121449395	121449591	3.23	3.79	2.31	1.48	2.78949	0.0697	168	NM_011354
Twist1	chr12	33956674	33957079	2.72	3.28	1.8	1.48	2.78949	0.145	-592	NM_011658
Zbp1	chr2	173218738	173219578	3.23	3.79	2.31	1.48	2.78949	0.0651	0	NM_021394
Igf2	chr7	142659043	142659320	1.9	2.45	0.99	1.47	2.77022	0.242	-240	NM_010514
Erc1	chr6	119847835	119848090	3.59	4.14	2.68	1.46	2.75108	0.0421	60	NM_053204
C1qtnf1	chr11	118429132	118429648	1.9	2.45	0.99	1.46	2.75108	0.241	676	NM_001204129
Fam101b	chr11	76027511	76027739	1.89	2.44	0.99	1.46	2.75108	0.23	43	NM_029658
Oplah	chr15	76305881	76306259	1.89	2.45	0.99	1.46	2.75108	0.23	986	NM_153122
Rassf10	chr7	112954354	112954560	1.89	2.44	0.98	1.46	2.75108	0.237	393	NM_175279
Gt(ROSA)26Sor	chr6	113076976	113077177	4.53	5.08	3.63	1.45	2.73208	0.00348	67	NR_027010
Tm9sf2	chr14	122107168	122107494	4.05	4.6	3.16	1.45	2.73208	0.0152	87	NM_080556
Crx	chr7	15880339	15880742	1.89	2.44	0.99	1.45	2.73208	0.244	-385	NM_007770
Pacsin2	chr15	83431945	83432454	2.2	2.75	1.3	1.45	2.73208	0.21	396	NM_001159510
Dzip1	chr14	118922398	118922769	3.97	4.52	3.08	1.44	2.71321	0.0212	398	NM_025943
Unk	chr11	116030250	116030508	3.78	4.33	2.89	1.44	2.71321	0.0284	0	NM_172569
Wdr59	chr8	111522311	111522590	3.69	4.24	2.79	1.44	2.71321	0.033	-205	NM_176923
Mir3103	chr7	128288926	128289314	1.89	2.44	0.99	1.44	2.71321	0.251	-492	NR_037290
Prkacb	chr3	146812594	146812850	3.19	3.74	2.3	1.44	2.71321	0.0998	96	NM_011100
Cacna2d3	chr14	29722291	29722543	4.19	4.74	3.31	1.43	2.69447	0.0136	-428	NM_009785
Ltbp1	chr17	75006208	75006708	3.56	4.1	2.68	1.42	2.67586	0.049	680	NM_019919
Wiz	chr17	32389199	32389426	3.45	3.99	2.57	1.42	2.67586	0.0546	13	NR_033525
Ythdf2	chr4	132211869	132212071	3.67	4.21	2.79	1.42	2.67586	0.0443	185	NM_145393
Etohi1	chr2	178022969	178023141	2.66	3.2	1.79	1.42	2.67586	0.152	-143	NM_001177400
Skint1	chr4	112007267	112007926	2.2	2.74	1.32	1.42	2.67586	0.214	999	NM_001102662
Zfp507	chr7	35803018	35803333	3.45	3.99	2.57	1.42	2.67586	0.0581	-30	NM_177739
Akap9	chr5	3928324	3928528	3.67	4.21	2.8	1.41	2.65737	0.0416	139	NM_194462
Atp1b3	chr9	96364562	96365027	4.82	5.36	3.94	1.41	2.65737	0.0018	-264	NM_007502
Mapk1ip1l	chr14	47298269	47298528	3.66	4.2	2.79	1.41	2.65737	0.0406	0	NM_178684
Npr2	chr4	43632365	43632909	3.67	4.21	2.8	1.41	2.65737	0.0435	431	NM_173788
Slc12a5	chr2	164967554	164967787	3.76	4.3	2.89	1.41	2.65737	0.0324	-201	NM_020333
Ankrd12	chr17	66076814	66077043	3.85	4.39	2.99	1.4	2.63902	0.0338	3	NM_001025572
Lgr4	chr2	109917287	109917800	4.44	4.98	3.58	1.4	2.63902	0.00739	0	NM_172671
C1qtnf1	chr11	118428007	118428333	2.67	3.2	1.8	1.4	2.63902	0.165	-124	NM_001204129
Slc7a2	chr8	40862413	40862600	2.85	3.38	1.99	1.4	2.63902	0.131	21	NM_001044740
Tgif2	chr2	156840219	156840857	3.16	3.7	2.3	1.4	2.63902	0.0997	143	NM_173396
Wfdc18	chr11	83708671	83709544	2.85	3.39	1.99	1.4	2.63902	0.129	0	NM_007969
Zbtb11	chr16	55974002	55974352	4.23	4.77	3.38	1.39	2.62079	0.0121	199	NM_173026
Sys1	chr2	164460980	164461281	3.43	3.96	2.57	1.39	2.62079	0.0689	10	NM_025575
Rgs13	chr1	144176887	144177704	3.64	4.17	2.79	1.38	2.60268	0.0446	0	NM_153171
Srebf2	chr15	82147279	82147449	3.54	4.07	2.69	1.38	2.60268	0.0531	11	NM_033218
Clk3	chr9	57765270	57765536	4.08	4.61	3.24	1.37	2.58471	0.0193	324	NM_007713
Shisa2	chr14	59625623	59626078	4.41	4.94	3.57	1.36	2.56685	0.00822	343	NM_145463
Mixl1	chr1	180697076	180697388	1.4	1.92	0.57	1.36	2.56685	0.292	-43	NM_013729
AU022793	chr15	39962555	39963156	2.14	2.66	1.31	1.35	2.54912	0.243	0	NR_045719
AY761185	chr8	20944289	20944680	2.39	2.91	1.57	1.35	2.54912	0.206	68	NM_001012640
Eif5b	chr1	37998134	37998331	4.13	4.65	3.31	1.35	2.54912	0.0191	125	NM_198303
Parp1	chr1	180568895	180569154	4.39	4.91	3.57	1.35	2.54912	0.0123	0	NM_007415
Barhl2	chr5	106459143	106459665	2.39	2.91	1.57	1.35	2.54912	0.206	-978	NM_001005477
Cyp2c54	chr19	40074534	40074776	1.4	1.92	0.57	1.35	2.54912	0.286	-722	NM_206537
Defb39	chr8	19064469	19064688	2.13	2.65	1.3	1.35	2.54912	0.247	122	NM_183038
Gnas	chr2	174297262	174297500	2.13	2.65	1.3	1.35	2.54912	0.247	-359	NM_201617
Hoxc12	chr15	102936005	102936275	0.81	1.34	-0.01	1.35	2.54912	0.302	-578	NM_010463
Lmx1b	chr2	33639853	33640217	2.13	2.65	1.3	1.35	2.54912	0.245	294	NM_010725
M1ap	chr6	82945815	82946194	1.81	2.33	0.98	1.35	2.54912	0.277	-728	NM_033079
Mir199a-1	chr9	21496239	21496785	1.39	1.91	0.57	1.35	2.54912	0.284	0	NR_029585
Mir203	chr12	112131033	112131256	0.82	1.34	-0.01	1.35	2.54912	0.304	154	NR_029590
Moxd1	chr10	24224451	24224651	1.39	1.91	0.57	1.35	2.54912	0.284	935	NM_021509
Ninj1	chr13	49187034	49187369	3.13	3.65	2.31	1.35	2.54912	0.104	-178	NM_013610
Olfr303	chr7	86395034	86395492	1.81	2.33	0.98	1.35	2.54912	0.275	4	NM_146619
Olfr356	chr2	36937245	36937598	2.8	3.33	1.98	1.35	2.54912	0.159	125	NM_146624
Olfr895	chr9	38269427	38269713	0.81	1.34	-0.01	1.35	2.54912	0.302	913	NM_146875
Rtp3	chr9	110990669	110990878	0.81	1.34	-0.01	1.35	2.54912	0.302	-957	NM_153100
Scgb1b20	chr7	33374185	33374490	2.13	2.65	1.31	1.35	2.54912	0.237	952	NM_001270543
Scgb1b29	chr7	32441908	32442204	0.81	1.34	-0.01	1.35	2.54912	0.302	368	NM_001256066
Skint2	chr4	112556953	112557185	0.81	1.34	-0.01	1.35	2.54912	0.302	-9	NM_177865
Slc22a14	chr9	119190191	119190644	1.39	1.92	0.57	1.35	2.54912	0.283	0	NM_001037749
Tagap	chr17	7926732	7927043	1.4	1.92	0.58	1.35	2.54912	0.293	733	NM_145968
Tgm5	chr2	121084632	121084833	0.81	1.34	-0.01	1.35	2.54912	0.302	926	NM_028799
Trim66	chr7	109508702	109509011	0.81	1.34	-0.01	1.35	2.54912	0.302	-569	NM_181853
Vmn2r70	chr7	85568497	85568858	2.13	2.65	1.3	1.35	2.54912	0.245	230	NM_001105183
AI507597	chr4	141615149	141615449	0.81	1.32	-0.01	1.34	2.53151	0.302	780	NR_033566
Abca8a	chr11	110095729	110096087	1.81	2.33	0.99	1.34	2.53151	0.273	0	NM_153145
Hnrnpu	chr1	178337200	178337601	4.33	4.85	3.52	1.34	2.53151	0.0143	183	NM_016805
Tmem41a	chr16	21947618	21947964	3.81	4.33	2.99	1.34	2.53151	0.0384	-67	NR_037773
Ahcyl2	chr6	29859452	29859707	0.81	1.33	-0.01	1.34	2.53151	0.301	0	NM_001171001
Aldoart2	chr12	55564629	55564871	0.81	1.32	-0.01	1.34	2.53151	0.302	-264	NR_003959
Crb1	chr1	139376707	139377015	0.81	1.32	-0.01	1.34	2.53151	0.302	61	NM_133239
Crisp1	chr17	40319668	40319884	0.81	1.33	-0.01	1.34	2.53151	0.301	-462	NM_009638
Cyp2c40	chr19	39811772	39811997	0.81	1.32	-0.01	1.34	2.53151	0.302	817	NM_010004
Cyp3a59	chr5	146078317	146078639	2.12	2.64	1.3	1.34	2.53151	0.258	-619	NM_001105160
Cyp4f39	chr17	32452499	32453044	2.39	2.91	1.58	1.34	2.53151	0.207	0	NM_177307
Ezr	chr17	6782819	6783154	3.39	3.91	2.58	1.34	2.53151	0.0777	-40	NM_009510
Fcgr2b	chr1	170974938	170975196	0.81	1.32	-0.01	1.34	2.53151	0.302	875	NM_001077189
Frk	chr10	34483203	34483602	1.4	1.92	0.58	1.34	2.53151	0.284	0	NM_001159544
Gpr151	chr18	42578923	42579195	0.81	1.33	-0.01	1.34	2.53151	0.301	457	NM_181543
H60c	chr10	3266995	3267341	1.39	1.91	0.58	1.34	2.53151	0.285	430	NM_001204916
Hesx1	chr14	27000684	27000940	0.81	1.33	-0.01	1.34	2.53151	0.301	323	NM_010420
Hist1h4n	chr13	21832022	21832205	0.81	1.32	-0.01	1.34	2.53151	0.302	0	NM_175657_1
Insm2	chr12	55599689	55600747	3.51	4.03	2.69	1.34	2.53151	0.0653	773	NM_020287
Insm2	chr12	55599360	55599567	0.81	1.33	-0.01	1.34	2.53151	0.301	444	NM_020287
Kcnh6	chr11	106009011	106009218	0.81	1.33	-0.01	1.34	2.53151	0.301	809	NM_001037712
Khdc3	chr9	73101296	73101542	0.81	1.32	-0.01	1.34	2.53151	0.302	-856	NM_025890
Loxl1	chr9	58312055	58312514	2.81	3.33	1.98	1.34	2.53151	0.15	698	NM_010729
Morc1	chr16	48429744	48430390	2.98	3.5	2.16	1.34	2.53151	0.128	-847	NM_010816
Neurog3	chr10	62133666	62134022	1.39	1.91	0.57	1.34	2.53151	0.294	577	NM_009719
Olfr1051	chr2	86276513	86276800	0.81	1.33	-0.01	1.34	2.53151	0.301	-29	NM_207562
Olfr1102	chr2	87000897	87001123	0.81	1.32	-0.01	1.34	2.53151	0.302	-809	NM_207154
Olfr1294	chr2	111538217	111538600	0.81	1.32	-0.01	1.34	2.53151	0.302	0	NM_146885
Olfr1302	chr2	111780581	111780840	0.81	1.32	-0.01	1.34	2.53151	0.302	269	NM_146889
Olfr197	chr16	59187186	59187467	0.81	1.33	-0.01	1.34	2.53151	0.301	-706	NM_146484
Olfr761	chr17	37953820	37954071	0.81	1.32	-0.01	1.34	2.53151	0.302	-799	NM_001011829
Olfr913	chr9	38593789	38594018	0.81	1.33	-0.01	1.34	2.53151	0.301	987	NM_001011523
Olfr920	chr9	38751572	38751855	0.81	1.33	-0.01	1.34	2.53151	0.301	-941	NM_146787
Olr1	chr6	129507267	129507455	0.81	1.33	-0.01	1.34	2.53151	0.301	-103	NM_138648
Pax7	chr4	139832643	139833120	1.39	1.91	0.57	1.34	2.53151	0.287	0	NM_011039
Pln	chr10	53338364	53338628	0.81	1.33	-0.01	1.34	2.53151	0.301	679	NM_023129
Prl3c1	chr13	27198570	27198762	0.81	1.33	-0.01	1.34	2.53151	0.301	-141	NM_001163218
Pxt1	chr17	28941851	28942227	1.81	2.33	0.99	1.34	2.53151	0.278	35	NM_153390
Rassf9	chr10	102512126	102512789	2.4	2.92	1.58	1.34	2.53151	0.211	0	NM_146240
Rbpms2	chr9	65630695	65630855	1.81	2.33	0.99	1.34	2.53151	0.277	114	NM_028030
Sec16b	chr1	157507765	157507972	0.81	1.33	-0.01	1.34	2.53151	0.301	970	NR_027641
Sh3rf2	chr18	42052442	42052809	0.81	1.32	-0.01	1.34	2.53151	0.302	-901	NM_001146299
Slc7a7	chr14	54417175	54417468	0.81	1.33	-0.01	1.34	2.53151	0.301	211	NM_001253679
Slc7a7	chr14	54409729	54410143	2.13	2.65	1.32	1.34	2.53151	0.247	-258	NM_001253680
Ston2	chr12	91786582	91786753	0.81	1.32	-0.01	1.34	2.53151	0.302	-147	NM_175367
Sult3a1	chr10	33858340	33858740	1.81	2.33	0.99	1.34	2.53151	0.271	619	NM_020565
Sycp1	chr3	102935249	102935498	0.81	1.33	-0.01	1.34	2.53151	0.301	602	NM_011516
Tbx4	chr11	85895949	85896115	0.81	1.32	-0.01	1.34	2.53151	0.302	-650	NM_172798
Wdr72	chr9	74110206	74110502	0.81	1.33	-0.01	1.34	2.53151	0.301	0	NM_001033500
Lrch3	chr16	32914144	32914492	4.25	4.77	3.44	1.33	2.51403	0.0162	45	NM_001081255
BC024139	chr15	76125199	76125901	2.13	2.65	1.32	1.33	2.51403	0.254	655	NM_001142968
Edn3	chr2	174761294	174761764	2.13	2.65	1.32	1.33	2.51403	0.25	522	NM_007903
Enpep	chr3	129331984	129332221	1.39	1.91	0.58	1.33	2.51403	0.295	528	NM_007934
Gpr4	chr7	19212144	19212452	2.13	2.65	1.32	1.33	2.51403	0.25	-86	NM_175668
Ip6k3	chr17	27167459	27167784	2.13	2.65	1.32	1.33	2.51403	0.248	0	NM_173027
Prlhr	chr19	60468499	60469010	1.81	2.32	0.99	1.33	2.51403	0.283	-196	NM_201615
Tnc	chr4	64045723	64046156	2.4	2.92	1.58	1.33	2.51403	0.217	859	NM_011607
Crtap	chr9	114389505	114390276	3.79	4.3	2.98	1.32	2.49666	0.0553	436	NM_019922
Fndc3b	chr3	27710574	27711132	3.88	4.39	3.08	1.32	2.49666	0.0413	-136	NM_173182
Klf16	chr10	80577511	80577746	4.12	4.63	3.31	1.32	2.49666	0.0219	-216	NM_078477
Mmp17	chr5	129584443	129584754	4.32	4.83	3.51	1.32	2.49666	0.0132	230	NM_011846
Ptgis	chr2	167239926	167240854	4.04	4.55	3.24	1.32	2.49666	0.0258	0	NM_008968
Stmn1	chr4	134468434	134468797	4.38	4.89	3.57	1.32	2.49666	0.0129	115	NM_019641
Thra	chr11	98742037	98742221	4.25	4.77	3.45	1.32	2.49666	0.0157	165	NM_178060
Grsf1	chr5	88675390	88675627	3.59	4.11	2.79	1.31	2.47942	0.0624	0	NM_001098476
Arhgap32	chr9	32223990	32224206	4.24	4.75	3.45	1.3	2.46229	0.0187	-43	NM_177379
Foxn4	chr5	114273666	114274878	4.17	4.68	3.38	1.3	2.46229	0.0218	0	NM_148935
Sypl2	chr3	108225609	108226424	4.31	4.81	3.52	1.3	2.46229	0.02	175	NM_008596
Cacnb4	chr2	52676539	52676726	3.37	3.88	2.58	1.3	2.46229	0.0943	0	NM_001037099
Plekhg1	chr10	3740107	3740317	3.23	3.74	2.45	1.3	2.46229	0.104	-60	NM_001159942
Rnaset2b	chr17	8147825	8148423	3.09	3.6	2.3	1.3	2.46229	0.128	0	NM_026611
Fibcd1	chr2	31845197	31845932	3.86	4.36	3.07	1.29	2.44528	0.0447	73	NM_178887
Kif21a	chr15	91050009	91050409	3.94	4.44	3.16	1.29	2.44528	0.0364	-62	NM_016705
Ptbp1	chr10	79854657	79854828	3.86	4.36	3.07	1.29	2.44528	0.0464	53	NM_008956
Rapgefl1	chr11	98836400	98836733	3.94	4.45	3.16	1.29	2.44528	0.0345	-52	NM_001080925
Slmap	chr14	26534546	26534920	4.53	5.03	3.74	1.29	2.44528	0.00891	-807	NM_032008
Tmem229a	chr6	24955335	24955587	4.41	4.92	3.63	1.29	2.44528	0.0136	538	NM_177013
Gas6	chr8	13494591	13494807	2.94	3.45	2.16	1.29	2.44528	0.143	-57	NM_019521
Rnf38	chr4	44167696	44167928	2.94	3.45	2.16	1.29	2.44528	0.146	-159	NM_175201
Wwc2	chr8	47989991	47990187	2.94	3.44	2.16	1.29	2.44528	0.146	364	NM_133791
Creld1	chr6	113482660	113483218	5.32	5.82	4.54	1.28	2.42839	0.000555	-351	NM_133930
Igf1r	chr7	67952379	67952555	4.15	4.65	3.38	1.28	2.42839	0.025	123	NM_010513
Npr3	chr15	11905861	11906090	3.77	4.27	2.99	1.28	2.42839	0.0522	-188	NM_008728
Snrpb	chr2	130178933	130179120	3.76	4.27	2.99	1.28	2.42839	0.0515	244	NM_009225
Col5a1	chr2	27885909	27886235	3.67	4.17	2.89	1.28	2.42839	0.058	-190	NM_015734
Ecm1	chr3	95739185	95739589	2.77	3.27	1.99	1.28	2.42839	0.17	0	NM_001252653
Frem1	chr4	83020937	83021632	2.56	3.07	1.79	1.28	2.42839	0.207	0	NM_177863
Kcnc1	chr7	46396032	46396330	3.67	4.17	2.89	1.28	2.42839	0.0578	-138	NM_008421
Phox2a	chr7	101817695	101818216	2.76	3.27	1.99	1.28	2.42839	0.177	-97	NM_008887
Psmd11	chr11	80428606	80428811	2.56	3.06	1.78	1.28	2.42839	0.224	0	NM_178616
Vmn2r123	chr4	156331125	156331865	2.34	2.84	1.56	1.28	2.42839	0.257	0	NM_009485
AI854517	chr7	79514386	79514926	3.67	4.17	2.9	1.27	2.41162	0.0597	-509	NR_040312
Gdf10	chr14	33923679	33924468	4	4.5	3.24	1.27	2.41162	0.034	93	NM_145741
Zfp622	chr15	25984370	25984637	4.15	4.65	3.38	1.27	2.41162	0.0298	5	NM_144523
Cpne1	chr2	156111735	156111935	3.56	4.06	2.79	1.27	2.41162	0.0764	30	NM_170588
Loxl4	chr19	42612875	42613325	2.57	3.07	1.8	1.27	2.41162	0.201	-70	NM_053083
Rad23a	chr8	84840421	84840615	3.33	3.83	2.56	1.27	2.41162	0.115	26	NM_009010
Serpinb9e	chr13	33249852	33250503	2.57	3.07	1.8	1.27	2.41162	0.202	243	NM_011456
Acads	chr5	115118321	115119301	4.71	5.2	3.94	1.26	2.39496	0.00642	45	NM_007383
Akirin2	chr4	34550633	34550811	3.92	4.41	3.16	1.26	2.39496	0.0429	19	NM_001007589
Ugp2	chr11	21370976	21371220	4.2	4.7	3.44	1.26	2.39496	0.0248	-98	NM_139297
Asph	chr4	9668888	9669085	3.34	3.83	2.57	1.26	2.39496	0.0992	77	NM_001177849
Fev	chr1	74885095	74885523	2.06	2.56	1.3	1.26	2.39496	0.29	0	NM_153111
Gatad2a	chr8	69973831	69974081	3.2	3.7	2.44	1.26	2.39496	0.125	302	NM_001113346
Olfr31	chr14	14328906	14329289	2.06	2.56	1.3	1.26	2.39496	0.29	794	NM_147027
Sh2b3	chr5	121837188	121837581	4.38	4.88	3.63	1.25	2.37841	0.0164	-388	NM_008507
Tcerg1	chr18	42511508	42511731	4.21	4.7	3.45	1.25	2.37841	0.0299	22	NM_001039474
Cntfr	chr4	41694641	41694952	3.06	3.55	2.3	1.25	2.37841	0.144	493	NM_001136056
Gcgr	chr11	120530762	120531447	2.33	2.83	1.58	1.25	2.37841	0.247	36	NM_008101
Hif3a	chr7	17055846	17056066	2.07	2.56	1.31	1.25	2.37841	0.284	613	NM_016868
Itgam	chr7	128062708	128063106	2.06	2.55	1.3	1.25	2.37841	0.287	69	NM_008401
St6galnac2	chr11	116694698	116695062	2.06	2.56	1.31	1.25	2.37841	0.28	-39	NM_009180
Steap1	chr5	5748746	5749333	3.06	3.55	2.3	1.25	2.37841	0.146	0	NM_027399
Vmn1r61	chr7	5612174	5612363	2.06	2.55	1.3	1.25	2.37841	0.289	-862	NM_001166733
Fam163b	chr2	27142592	27142964	3.99	4.48	3.24	1.24	2.36199	0.0439	-116	NM_175427
Msh6	chr17	87975023	87975406	4.06	4.55	3.31	1.24	2.36199	0.0346	0	NM_010830
Arhgap44	chr11	65162948	65163190	3.06	3.55	2.31	1.24	2.36199	0.143	0	NM_001099288
Mir433	chr12	109591712	109592008	2.06	2.55	1.31	1.24	2.36199	0.285	0	NR_029952
Pramel7	chr2	87491961	87492603	2.06	2.55	1.32	1.24	2.36199	0.29	0	NM_178250
Spata9	chr13	75965944	75966847	3.07	3.56	2.31	1.24	2.36199	0.152	-892	NM_029343
Zfp423	chr8	87960478	87960678	2.9	3.39	2.16	1.24	2.36199	0.166	-884	NM_033327
Usp38	chr8	81014662	81014898	4.11	4.6	3.37	1.23	2.34567	0.0379	8	NM_027554
Zmym4	chr4	126968021	126968689	4.54	5.03	3.8	1.23	2.34567	0.0125	-99	NM_001114399
Ap1b1	chr11	4946783	4947087	3.55	4.03	2.81	1.23	2.34567	0.371	-434	NM_001243043
Dmrt1	chr19	25506344	25507186	2.9	3.39	2.16	1.23	2.34567	0.166	639	NM_015826
Kcnq1	chr7	143107683	143108209	2.06	2.55	1.32	1.23	2.34567	0.296	430	NM_008434
Mto1	chr9	78448252	78448454	3.43	3.92	2.69	1.23	2.34567	0.0978	43	NM_026658
Olfr661	chr7	104687246	104687650	1.73	2.22	0.99	1.23	2.34567	0.335	-367	NM_146748
Wdfy3	chr5	102069752	102070015	2.9	3.39	2.16	1.23	2.34567	0.166	0	NM_172882
Bglap3	chr3	88369887	88370328	1.72	2.21	0.99	1.22	2.32947	0.321	-168	NM_031368
Gfap	chr11	102896611	102897011	1.72	2.2	0.98	1.22	2.32947	0.324	189	NM_010277
Grb10	chr11	12037146	12037425	1.72	2.2	0.98	1.22	2.32947	0.327	0	NM_010345
Plekhg1	chr10	3873643	3874031	1.71	2.2	0.98	1.22	2.32947	0.333	977	NM_001033253
Slc10a6	chr5	103629394	103629808	1.72	2.2	0.98	1.22	2.32947	0.324	0	NM_029415
Wwox	chr8	114439024	114439359	3.3	3.79	2.57	1.22	2.32947	0.117	-293	NM_019573
Add3	chr19	53142759	53142985	4.35	4.84	3.62	1.21	2.31338	0.032	4	NM_001164100
D8Ertd82e	chr8	36094293	36094645	4.41	4.89	3.69	1.21	2.31338	0.0183	-183	NM_172911
Cd164l2	chr4	133220649	133221325	2.72	3.21	2	1.21	2.31338	0.222	0	NM_027152
Jazf1	chr6	53068422	53068634	2.52	3	1.79	1.21	2.31338	0.237	0	NM_173406
Pabpc4l	chr3	46447361	46447684	3.17	3.65	2.45	1.21	2.31338	0.134	257	NM_001101479
Phf13	chr4	151996028	151996238	2.72	3.2	1.99	1.21	2.31338	0.206	0	NM_172705
Rnf14	chr18	38296657	38296881	3.17	3.65	2.44	1.21	2.31338	0.143	0	NM_001164621
Usf2	chr7	30956028	30956241	3.17	3.65	2.44	1.21	2.31338	0.137	562	NM_011680
Klhl40	chr9	121777296	121778392	4.35	4.83	3.63	1.2	2.2974	0.0214	0	NM_028202
Nde1	chr16	14162767	14163123	4.1	4.58	3.38	1.2	2.2974	0.0373	-152	NM_001114085
Nfkbiz	chr16	55821950	55822324	4.35	4.83	3.63	1.2	2.2974	0.021	0	NM_001159394
Rfx8	chr1	39720425	39721545	5.1	5.58	4.38	1.2	2.2974	0.00262	0	NM_001145660
Zfyve16	chr13	92530622	92530840	3.88	4.36	3.16	1.2	2.2974	0.0523	0	NM_173392
D1Pas1	chr1	186967357	186967954	2.52	3	1.8	1.2	2.2974	0.242	0	NM_033077
Dock8	chr19	24998894	24999290	2.52	2.99	1.8	1.2	2.2974	0.234	-239	NM_028785
Ipo11	chr13	106936712	106936934	3.79	4.27	3.07	1.2	2.2974	0.0684	0	NM_029665
Sox14	chr9	99876069	99876648	2.52	3	1.8	1.2	2.2974	0.238	0	NM_011440
Ankrd11	chr8	123041479	123041670	3.95	4.42	3.23	1.19	2.28153	0.056	614	NM_001081379
Kpnb1	chr11	97187329	97187889	4.61	5.08	3.89	1.19	2.28153	0.0122	3	NM_008379
Prr7	chr13	55464310	55464632	4.4	4.87	3.69	1.19	2.28153	0.0212	44	NM_001030296
Rcan1	chr16	92466417	92466741	4.91	5.39	4.2	1.19	2.28153	0.00591	-272	NM_001081549
Trim8	chr19	46500989	46501199	4.56	5.03	3.85	1.19	2.28153	0.0146	-449	NM_053100
Cdh22	chr2	165234205	165234419	2.28	2.75	1.56	1.19	2.28153	0.295	318	NM_174988
Olfr862	chr9	19883723	19884044	3.03	3.5	2.31	1.19	2.28153	0.162	259	NM_146562
Zfp644	chr5	106696329	106696602	3.4	3.87	2.69	1.19	2.28153	0.108	228	NM_026856
Nfkbia	chr12	55492331	55492590	4.65	5.12	3.94	1.18	2.26577	0.013	57	NM_010907
Bin2	chr15	100667778	100668612	3.27	3.75	2.57	1.18	2.26577	0.13	888	NM_001270537
Ccl3	chr11	83648610	83648894	1.28	1.75	0.57	1.18	2.26577	0.34	484	NM_011337
Gcnt3	chr9	70038308	70038742	1.27	1.75	0.57	1.18	2.26577	0.339	-221	NM_028087
Grid1	chr14	34818852	34819148	3.86	4.33	3.16	1.18	2.26577	0.0598	-988	NM_008166
Mettl8	chr2	71019103	71019861	2.86	3.33	2.15	1.18	2.26577	0.195	-730	NM_001110512
Mir665	chr12	109586846	109587009	1.27	1.75	0.57	1.18	2.26577	0.339	533	NR_030425
Mir760	chr3	122293519	122293710	3.7	4.17	2.99	1.18	2.26577	0.0749	0	NR_030439
Neurog1	chr13	56252422	56252773	1.28	1.75	0.57	1.18	2.26577	0.34	-260	NM_010896
Oas1g	chr5	120886981	120887426	1.28	1.75	0.57	1.18	2.26577	0.34	172	NM_011852
Olfr1445	chr19	12883650	12883956	1.28	1.75	0.57	1.18	2.26577	0.34	0	NM_146699
Senp6	chr9	80067498	80067714	3.59	4.07	2.89	1.18	2.26577	0.098	596	NM_146003
Met	chr6	17463195	17463857	5	5.47	4.31	1.17	2.25012	0.00476	-100	NM_008591
Atp9b	chr18	80933880	80934082	2.86	3.33	2.16	1.17	2.25012	0.193	0	NM_001201569
C2	chr17	34881807	34882162	1.28	1.75	0.58	1.17	2.25012	0.34	0	NM_013484
Catsperb	chr12	101403826	101404037	1.27	1.74	0.57	1.17	2.25012	0.346	-636	NM_173023
Defb34	chr8	19124378	19124718	1.27	1.74	0.58	1.17	2.25012	0.342	627	NM_183035
Ecm1	chr3	95738828	95739105	1.27	1.74	0.58	1.17	2.25012	0.342	464	NM_001252653
Hmgb4	chr4	128261103	128261411	1.28	1.75	0.58	1.17	2.25012	0.34	-209	NM_027036
Kcnip1	chr11	33843651	33844001	3.27	3.74	2.57	1.17	2.25012	0.135	-67	NM_027398
Mb21d1	chr9	78441793	78442784	3.86	4.33	3.16	1.17	2.25012	0.0595	363	NM_173386
Olfr516	chr7	108846028	108846355	1.28	1.75	0.58	1.17	2.25012	0.34	-21	NM_146725
Rbm17	chr2	11603323	11603616	2.86	3.33	2.16	1.17	2.25012	0.198	-125	NM_152824
Slc6a5	chr7	49910154	49910850	2.27	2.74	1.58	1.17	2.25012	0.285	0	NM_001146013
Smad2	chr18	76259618	76260174	2.27	2.74	1.57	1.17	2.25012	0.284	-947	NM_001252481
Tbx4	chr11	85890451	85890610	1.28	1.75	0.58	1.17	2.25012	0.34	389	NM_011536
Trim12a	chr7	104315721	104316003	1.26	1.73	0.57	1.17	2.25012	0.356	-227	NM_023835
Unc13d	chr11	116077497	116077859	1.28	1.75	0.58	1.17	2.25012	0.341	102	NM_001009573
Arhgef7	chr8	11727274	11727808	4.14	4.6	3.45	1.16	2.23457	0.0394	-297	NM_001113517
Zfp623	chr15	75940483	75941111	4.97	5.43	4.27	1.16	2.23457	0.00571	0	NM_030199
Gng2	chr14	19977304	19977506	3.49	3.96	2.79	1.16	2.23457	0.105	-56	NM_010315
Lalba	chr15	98483528	98483854	1.27	1.74	0.58	1.16	2.23457	0.348	-846	NM_010679
Tnxb	chr17	34671241	34671877	2.67	3.14	1.98	1.16	2.23457	0.237	707	NM_031176
Zfp423	chr8	87958726	87958917	2.67	3.14	1.98	1.16	2.23457	0.25	678	NM_033327
BC016423	chr13	3610729	3611103	4.84	5.3	4.16	1.15	2.21914	0.00884	5	NM_134063
Tescl	chr7	24332913	24334098	4.14	4.6	3.45	1.15	2.21914	0.0412	0	NM_001163810
Clasp2	chr9	113741673	113741861	2.67	3.14	1.99	1.15	2.21914	0.23	201	NM_001114347
Itgbl1	chr14	123659769	123660741	3.37	3.83	2.68	1.15	2.21914	0.128	0	NM_145467
Lonp2	chr8	86651223	86651630	1.99	2.45	1.3	1.15	2.21914	0.338	0	NM_001168591
Msx2	chr13	53471991	53472414	2.67	3.14	1.99	1.15	2.21914	0.228	366	NM_013601
Olfr169	chr16	19565637	19566200	3.14	3.6	2.45	1.15	2.21914	0.167	681	NM_001011855
Plin3	chr17	56290654	56291079	3.13	3.6	2.44	1.15	2.21914	0.171	-144	NM_025836
Slc11a1	chr1	74375756	74376556	2.67	3.14	1.98	1.15	2.21914	0.229	554	NM_013612
Epb4.1l1	chr2	156420319	156420899	4.37	4.83	3.69	1.14	2.20381	0.0349	-153	NM_001003815
Fam110a	chr2	151980264	151980641	3.99	4.45	3.31	1.14	2.20381	0.0558	-46	NM_146127
Cacna1h	chr17	25433891	25434262	3.37	3.83	2.68	1.14	2.20381	0.143	-109	NM_021415
Mfsd7c	chr12	85747508	85747714	1.99	2.45	1.31	1.14	2.20381	0.329	970	NM_145447
Slc2a5	chr4	150118769	150119889	3.57	4.03	2.89	1.14	2.20381	0.11	0	NM_019741
Sox15	chr11	69655196	69655940	3.37	3.83	2.69	1.14	2.20381	0.133	160	NM_009235
Trp63	chr16	25683631	25684177	1.98	2.44	1.31	1.14	2.20381	0.33	0	NM_001127261
Dnaja4	chr9	54698858	54699448	4.75	5.21	4.07	1.13	2.18859	0.0126	-111	NM_021422
Mesp1	chr7	79792277	79793628	4.12	4.58	3.44	1.13	2.18859	0.0477	0	NM_008588
Prpf38b	chr3	108911460	108911708	4.83	5.29	4.15	1.13	2.18859	0.0115	0	NM_025845
Rab28	chr5	41707797	41708110	4.66	5.12	3.99	1.13	2.18859	0.0145	45	NM_027295
Copg2	chr6	30896585	30896773	3.25	3.7	2.57	1.13	2.18859	0.151	0	NM_017478
Dmrt1	chr19	25505542	25506200	1.98	2.44	1.31	1.13	2.18859	0.346	0	NM_015826
Emp2	chr16	10313959	10314424	3.75	4.21	3.08	1.13	2.18859	0.0828	0	NM_007929
Fam131c	chr4	141368262	141368954	3.9	4.36	3.23	1.13	2.18859	0.0682	71	NM_001085513
Htr2b	chr1	86111442	86112162	1.99	2.45	1.32	1.13	2.18859	0.341	0	NM_008311
Olfr294	chr7	86615317	86615747	1.99	2.45	1.32	1.13	2.18859	0.341	896	NM_001011750
Pdlim2	chr14	70176668	70177621	3.74	4.2	3.07	1.13	2.18859	0.0896	0	NM_001253736
Piezo2	chr18	63386937	63387382	2.99	3.44	2.31	1.13	2.18859	0.199	0	NM_001039485
Piezo2	chr18	63386480	63386906	1.99	2.44	1.31	1.13	2.18859	0.331	277	NM_001039485
Slc25a36	chr9	97110884	97111126	2.99	3.45	2.31	1.13	2.18859	0.193	0	NM_138756
Tmem238	chr7	4789165	4789385	3.24	3.7	2.57	1.13	2.18859	0.152	175	NM_029384
Vmn2r58	chr7	41871973	41872248	2.46	2.92	1.79	1.13	2.18859	0.278	422	NM_001105055
Arfgef1	chr1	10232352	10232595	4.18	4.63	3.51	1.12	2.17347	0.0431	75	NM_001102430
Hs3st2	chr7	121392493	121392821	4.29	4.75	3.63	1.12	2.17347	0.0394	198	NM_001081327
Olig1	chr16	91269770	91270301	4.29	4.75	3.63	1.12	2.17347	0.0381	2	NM_016968
Dsp	chr13	38150701	38151195	2.82	3.27	2.15	1.12	2.17347	0.225	-99	NM_023842
Exoc1	chr5	76528937	76529151	3.25	3.7	2.58	1.12	2.17347	0.383	-172	NM_027270
Gnal	chr18	67087777	67088438	3.91	4.36	3.24	1.12	2.17347	0.0676	0	NM_177137
H3f3b	chr11	116024206	116024500	4.05	4.5	3.38	1.12	2.17347	0.0571	4	NM_008211
Oprk1	chr1	5589153	5589665	2.46	2.92	1.79	1.12	2.17347	0.271	661	NM_011011
Tram1	chr1	13589542	13589779	3.46	3.92	2.8	1.12	2.17347	0.12	85	NM_028173
Tsg101	chr7	46919706	46919923	3.65	4.1	2.99	1.12	2.17347	0.0965	7	NM_021884
Vmn2r10	chr5	109006546	109006743	2.46	2.92	1.8	1.12	2.17347	0.272	-111	NM_009491
Ythdf3	chr3	16183118	16183593	3.65	4.11	2.99	1.12	2.17347	0.105	0	NM_001145919
Fdx1	chr9	51963401	51963876	4.22	4.67	3.57	1.11	2.15846	0.0482	0	NM_007996
Foxn2	chr17	88440015	88440577	4.6	5.05	3.94	1.11	2.15846	0.0196	-135	NM_180974
Synm	chr7	67759268	67759729	4.89	5.35	4.23	1.11	2.15846	0.00906	13	NM_183312
Timm21	chr18	84952128	84952498	5.04	5.49	4.38	1.11	2.15846	0.00636	-605	NM_025969
Grb10	chr11	12026542	12027139	3.97	4.42	3.31	1.11	2.15846	0.0676	832	NM_001177629
Hs3st3b1	chr11	63921951	63922280	3.1	3.55	2.45	1.11	2.15846	0.178	4	NM_018805
Tmem50b	chr16	91597503	91597668	2.82	3.27	2.16	1.11	2.15846	0.236	12	NM_030018
Stx11	chr10	12964307	12964850	4.96	5.4	4.31	1.1	2.14355	0.00919	-49	NM_029075
Rrad	chr8	104630876	104631344	3.89	4.33	3.23	1.1	2.14355	0.0869	0	NM_019662
Taok3	chr5	117133583	117134367	2.82	3.27	2.16	1.1	2.14355	0.231	0	NM_001081308
Cygb	chr11	116654053	116654440	4.27	4.72	3.63	1.09	2.12874	0.046	0	NM_030206
Exoc8	chr8	124897303	124897666	4.63	5.07	3.98	1.09	2.12874	0.0235	39	NM_198103
Mir3086	chr19	58910990	58911884	4.28	4.72	3.63	1.09	2.12874	0.0401	0	NR_037247
Mkrn1	chr6	39420191	39420724	4.99	5.43	4.34	1.09	2.12874	0.0083	0	NM_018810
Vstm2b	chr7	40898874	40899153	4.28	4.73	3.63	1.09	2.12874	0.0416	-125	NM_021387
Chchd6	chr6	89595701	89595915	2.95	3.39	2.3	1.09	2.12874	0.219	-50	NM_025351
Det1	chr7	78847359	78847650	3.72	4.17	3.07	1.09	2.12874	0.111	-149	NM_029585
Gdf7	chr12	8301322	8301753	2.62	3.06	1.98	1.09	2.12874	0.293	201	NM_013527
Olfr74	chr2	87975473	87975747	1.63	2.07	0.98	1.09	2.12874	0.38	-811	NM_054091
Plch2	chr4	155010753	155011012	0.63	1.08	-0.01	1.09	2.12874	0.407	0	NM_001113360
Psg22	chr7	18717247	18717726	2.63	3.07	1.98	1.09	2.12874	0.266	-364	NM_001004152
Serpind1	chr16	17330164	17330568	1.63	2.07	0.98	1.09	2.12874	0.38	-803	NM_008223
Tubb4a	chr17	57087705	57087905	3.88	4.33	3.24	1.09	2.12874	0.0755	0	NM_009451
Wnt3a	chr11	59290440	59290623	0.63	1.08	-0.01	1.09	2.12874	0.407	128	NM_009522
AA792892	chr5	94377940	94378120	0.63	1.07	-0.01	1.08	2.11404	0.406	601	NM_178894
AW495222	chr13	93719216	93719438	0.62	1.06	-0.01	1.08	2.11404	0.407	-42	NR_045086
Acpp	chr9	104338496	104338709	0.63	1.07	-0.01	1.08	2.11404	0.406	-775	NM_019807
Grik3	chr4	125489576	125490011	4.43	4.87	3.79	1.08	2.11404	0.0357	-820	NM_001081097
Hif3a	chr7	17056206	17056892	5.18	5.62	4.54	1.08	2.11404	0.00512	0	NM_016868
Nyap1	chr5	137739478	137739847	4.33	4.77	3.69	1.08	2.11404	0.0385	151	NM_175521
Arl11	chr14	61309837	61310067	0.63	1.07	-0.01	1.08	2.11404	0.406	85	NM_177337
Bank1	chr3	136324919	136325095	0.63	1.07	-0.01	1.08	2.11404	0.406	951	NM_001033350
Bglap3	chr3	88369694	88369885	0.62	1.06	-0.01	1.08	2.11404	0.407	0	NM_031368
Bmp7	chr2	172940603	172940883	2.63	3.07	1.99	1.08	2.11404	0.271	-311	NM_007557
Ccdc162	chr10	41587210	41587445	0.63	1.07	-0.01	1.08	2.11404	0.406	308	NM_001177571
Ccdc64b	chr17	23661480	23661682	0.63	1.07	-0.01	1.08	2.11404	0.406	958	NM_153784
Cd200r3	chr16	44942806	44943000	0.63	1.07	-0.01	1.08	2.11404	0.406	-678	NM_001128132
Chrnb3	chr8	27368995	27369367	1.62	2.06	0.98	1.08	2.11404	0.381	285	NM_173212
Cldn7	chr11	69965032	69965333	0.62	1.06	-0.01	1.08	2.11404	0.407	-88	NM_016887
Col22a1	chr15	72034023	72034482	1.62	2.06	0.98	1.08	2.11404	0.395	0	NM_027174
Cyp4a10	chr4	115518715	115518955	1.62	2.06	0.98	1.08	2.11404	0.395	429	NM_010011
Dll3	chr7	28301036	28301299	0.62	1.06	-0.01	1.08	2.11404	0.407	486	NM_007866
Dmc1	chr15	79603693	79604224	2.22	2.66	1.58	1.08	2.11404	0.34	860	NM_010059
Elf5	chr2	103424519	103424767	0.62	1.06	-0.01	1.08	2.11404	0.407	452	NM_010125
Fbln1	chr15	85205634	85206026	2.62	3.06	1.98	1.08	2.11404	0.275	0	NM_010180
G6pd2	chr5	61807684	61807924	0.63	1.07	-0.01	1.08	2.11404	0.406	-919	NM_019468
Glp1r	chr17	30902569	30902828	0.62	1.06	-0.01	1.08	2.11404	0.407	703	NM_021332
Gpr182	chr10	127750803	127751110	0.63	1.07	-0.01	1.08	2.11404	0.406	688	NM_007412
Helt	chr8	46293310	46293825	2.95	3.39	2.31	1.08	2.11404	0.215	846	NM_173789
Hoxd8	chr2	74704612	74704787	0.63	1.07	-0.01	1.08	2.11404	0.406	-702	NM_008276
Insrr	chr3	87797407	87797834	1.63	2.07	0.99	1.08	2.11404	0.376	457	NM_011832
Klk1b9	chr7	43976989	43977172	0.62	1.06	-0.01	1.08	2.11404	0.407	929	NM_010116
Krt18	chr15	102028656	102028870	0.63	1.07	-0.01	1.08	2.11404	0.406	441	NM_010664
Lce3f	chr3	92991245	92991589	0.62	1.06	-0.01	1.08	2.11404	0.407	-637	NM_001018079
Maml2	chr9	13661686	13662848	3.79	4.23	3.15	1.08	2.11404	0.0952	0	NM_173776
Mir3971	chr11	75552020	75552476	1.63	2.07	0.99	1.08	2.11404	0.376	592	NR_039553
Musk	chr4	58286702	58287011	0.62	1.06	-0.01	1.08	2.11404	0.407	741	NM_010944
Myct1	chr10	5593771	5594142	1.63	2.07	0.99	1.08	2.11404	0.376	44	NM_026793
Nos1ap	chr1	170556951	170557142	0.63	1.07	-0.01	1.08	2.11404	0.406	0	NM_027528
Npb	chr11	120608214	120608454	0.63	1.07	-0.01	1.08	2.11404	0.406	-23	NM_153288
Nudt17	chr3	96708583	96708929	1.63	2.07	0.99	1.08	2.11404	0.382	-24	NM_030094
Ofcc1	chr13	40287221	40287951	2.21	2.65	1.58	1.08	2.11404	0.326	60	NM_172143
Olfr1014	chr2	85775553	85775744	0.63	1.07	-0.01	1.08	2.11404	0.406	-842	NM_146569
Olfr1124	chr2	87433597	87433827	0.62	1.06	-0.01	1.08	2.11404	0.407	-662	NM_147028
Olfr1261	chr2	89993638	89993886	0.62	1.06	-0.01	1.08	2.11404	0.407	244	NM_146474
Olfr1269	chr2	90119207	90119481	0.62	1.06	-0.01	1.08	2.11404	0.407	115	NM_146342
Olfr1311	chr2	112022698	112022940	0.63	1.07	-0.01	1.08	2.11404	0.406	-847	NM_146274
Olfr1507	chr14	52490987	52491258	0.63	1.07	-0.01	1.08	2.11404	0.406	0	NM_020512
Olfr262	chr19	12241014	12241218	0.63	1.07	-0.01	1.08	2.11404	0.406	441	NM_146688
Olfr510	chr7	108668073	108668351	1.63	2.07	0.99	1.08	2.11404	0.376	656	NM_146311
Olfr535	chr7	140492062	140492300	0.62	1.06	-0.01	1.08	2.11404	0.407	-340	NM_146954
Olfr678	chr7	105070281	105070784	2.21	2.66	1.58	1.08	2.11404	0.328	813	NM_146758
Olfr803	chr10	129691842	129692032	0.63	1.07	-0.01	1.08	2.11404	0.406	7	NM_146554
Olfr807	chr10	129754701	129754958	0.63	1.07	-0.01	1.08	2.11404	0.406	490	NM_146929
Olfr918	chr9	38672965	38673155	0.63	1.07	-0.01	1.08	2.11404	0.406	326	NM_146375
Olfr934	chr9	38982993	38983282	0.62	1.06	-0.01	1.08	2.11404	0.407	0	NM_146442
Prl8a1	chr13	27581573	27581878	0.63	1.07	-0.01	1.08	2.11404	0.406	293	NM_028477
Raet1a	chr10	22158778	22158976	0.63	1.07	-0.01	1.08	2.11404	0.406	170	NM_009016
Rian	chr12	109604428	109604629	0.62	1.06	-0.01	1.08	2.11404	0.407	484	NR_028261
Rsph3a	chr17	7946559	7946866	3.43	3.87	2.78	1.08	2.11404	0.177	946	NM_025789
Sdpr	chr1	51288616	51288843	0.63	1.07	-0.01	1.08	2.11404	0.406	-283	NM_138741
Sertad4	chr1	192855822	192856258	3.62	4.06	2.98	1.08	2.11404	0.119	-71	NM_198247
Slc16a3	chr11	120948580	120948912	2.62	3.06	1.99	1.08	2.11404	0.267	97	NM_030696
Slc44a3	chr3	121531938	121532330	1.63	2.07	0.99	1.08	2.11404	0.386	14	NM_145394
Smoc1	chr12	81026160	81026590	2.22	2.66	1.58	1.08	2.11404	0.331	-218	NM_001146217
Sptbn1	chr11	30219110	30219396	0.62	1.06	-0.01	1.08	2.11404	0.407	376	NM_175836
Tctex1d4	chr4	117126468	117126743	0.63	1.07	-0.01	1.08	2.11404	0.406	-70	NM_175030
Tex37	chr6	70919717	70919955	0.63	1.07	-0.01	1.08	2.11404	0.406	-796	NM_028825
Tlx2	chr6	83069102	83069667	2.21	2.65	1.58	1.08	2.11404	0.327	558	NM_009392
Ugt2b1	chr5	86927305	86927513	0.62	1.06	-0.01	1.08	2.11404	0.407	-803	NM_152811
Vmn1r101	chr7	22437920	22438176	0.63	1.07	-0.01	1.08	2.11404	0.406	53	NM_001166836_1
Vmn1r120	chr7	21053549	21053713	0.62	1.06	-0.01	1.08	2.11404	0.407	71	NM_001166715
Vmn1r160	chr7	22871727	22871882	0.62	1.06	-0.01	1.08	2.11404	0.407	504	NM_001166724
Vmn1r33	chr6	66612556	66612737	0.63	1.07	-0.01	1.08	2.11404	0.406	0	NM_134169
Wfdc13	chr2	164685675	164686003	0.63	1.07	-0.01	1.08	2.11404	0.406	569	NM_001012704
Zscan4b	chr7	10904798	10905108	0.63	1.07	-0.01	1.08	2.11404	0.406	0	NM_001185173
Acsl6	chr11	54303739	54304078	4.83	5.27	4.19	1.07	2.09943	0.0165	0	NM_001033598
Ankrd10	chr8	11635298	11635742	4.67	5.1	4.04	1.07	2.09943	0.0279	12	NM_133971
Cdkn2d	chr9	21291522	21291744	4.57	5.01	3.94	1.07	2.09943	0.0271	-314	NM_009878
Filip1l	chr16	57548779	57549211	4.26	4.7	3.63	1.07	2.09943	0.046	-31	NM_001177871
Man1a	chr10	54075189	54075633	5.2	5.64	4.57	1.07	2.09943	0.00574	163	NM_008548
Gas7	chr11	67585097	67585619	1.63	2.07	0.99	1.07	2.09943	0.382	-917	NM_001109657
Hoxd1	chr2	74763514	74763829	1.62	2.06	0.99	1.07	2.09943	0.389	535	NM_010467
Lrrc25	chr8	70617560	70618354	2.63	3.06	1.99	1.07	2.09943	0.278	717	NM_153074
Mir683-1	chr13	50600149	50600510	2.21	2.65	1.58	1.07	2.09943	0.347	570	NR_030453_1
Sult2a2	chr7	13732438	13732860	2.2	2.64	1.57	1.07	2.09943	0.361	-646	NM_009286
Txndc15	chr13	55714651	55714869	2.95	3.38	2.31	1.07	2.09943	0.234	2	NM_175150
Fabp5	chr3	10012069	10012498	4.61	5.05	3.99	1.06	2.08493	0.0248	-87	NM_001272097
Mbp	chr18	82474698	82475059	4.31	4.75	3.69	1.06	2.08493	0.0439	-64	NM_001025245
Chi3l4	chr3	106218954	106219900	3.07	3.5	2.44	1.06	2.08493	0.207	0	NM_145126
Ctps	chr4	120570045	120570251	3.31	3.74	2.68	1.06	2.08493	0.165	25	NM_016748
Kcng1	chr2	168269131	168269693	1.62	2.06	0.99	1.06	2.08493	0.398	0	NM_001081134
Mesdc1	chr7	83884031	83884344	3.7	4.14	3.08	1.06	2.08493	0.108	0	NM_030705
Olfr711	chr7	106974250	106974596	1.62	2.06	0.99	1.06	2.08493	0.398	855	NM_147035
Perp	chr10	18844365	18845038	3.31	3.74	2.69	1.06	2.08493	0.165	-33	NM_022032
Slc4a4	chr5	88886302	88886641	3.31	3.74	2.69	1.06	2.08493	0.163	-619	NM_001136260
Speer9-ps1	chr7	3128964	3129392	3.07	3.5	2.44	1.06	2.08493	0.209	819	NR_001583
Them6	chr15	74721090	74721400	3.93	4.36	3.31	1.06	2.08493	0.0901	0	NM_198607
Tmem158	chr9	123260892	123261141	3.31	3.75	2.69	1.06	2.08493	0.164	-104	NM_001002267
Zfhx2as	chr14	55071511	55073058	4.01	4.44	3.38	1.06	2.08493	0.0713	-33	NR_004444
Rab1	chr11	20201413	20201655	4.19	4.63	3.57	1.05	2.07053	0.0553	0	NM_008996
Cacna1h	chr17	25433254	25433562	3.99	4.42	3.37	1.05	2.07053	0.0897	221	NM_001163691
Dlk1	chr12	109452823	109453307	2.77	3.2	2.15	1.05	2.07053	0.261	1	NR_033813
Katnbl1	chr2	112379217	112379415	2.77	3.2	2.15	1.05	2.07053	0.257	7	NM_024254
Pdia5	chr16	35490919	35491277	4.07	4.5	3.45	1.05	2.07053	0.0679	-47	NM_028295
Scn5a	chr9	119577922	119578853	3.07	3.5	2.45	1.05	2.07053	0.204	163	NM_021544
Tmem221	chr8	71558730	71559480	2.78	3.21	2.16	1.05	2.07053	0.268	0	NM_001100462
Ugt8a	chr3	125938851	125939317	3.93	4.36	3.31	1.05	2.07053	0.0841	-302	NM_011674
Sgpl1	chr10	61146568	61147583	6.33	6.76	5.71	1.04	2.05623	4.18e-05	82	NM_009163
Slc6a17	chr3	107517197	107517667	4.6	5.03	3.99	1.04	2.05623	0.0289	351	NM_172271
H2afy2	chr10	61783500	61783778	3.99	4.42	3.38	1.04	2.05623	0.0807	86	NM_207000
Hpgds	chr6	65143507	65144129	3.18	3.61	2.57	1.04	2.05623	0.202	601	NM_019455
Ppp6r1	chr7	4658776	4658972	4.18	4.61	3.57	1.04	2.05623	0.0658	0	NM_172894
Tpbpb	chr13	60903710	60904800	4.3	4.73	3.69	1.04	2.05623	0.0565	47	NM_026429
Amer3	chr1	34579711	34580511	6	6.43	5.39	1.03	2.04202	0.000557	19	NM_213727
Ppm1e	chr11	87358641	87359031	4.59	5.01	3.98	1.03	2.04202	0.0329	0	NM_177167
Spag4	chr2	156064882	156065675	4.95	5.38	4.35	1.03	2.04202	0.0166	0	NM_139151
Tcerg1l	chr7	138396375	138397377	5.05	5.47	4.44	1.03	2.04202	0.0108	353	NM_183289
Usp13	chr3	32816872	32817469	5.11	5.54	4.51	1.03	2.04202	0.00856	-157	NM_001013024
Btg1	chr10	96617016	96617218	4.18	4.6	3.57	1.03	2.04202	0.0608	16	NM_007569
Doc2b	chr11	75796106	75796892	3.18	3.6	2.57	1.03	2.04202	0.195	-50	NM_007873
Kctd17	chr15	78428218	78428629	3.84	4.26	3.23	1.03	2.04202	0.112	0	NM_001081367
Lonrf1	chr8	36249502	36249850	4.05	4.48	3.45	1.03	2.04202	0.0784	0	NM_001081150
Lrrc10b	chr19	10457541	10458478	3.17	3.6	2.57	1.03	2.04202	0.202	-95	NM_001111140
Mug1	chr6	121837092	121837543	3.18	3.6	2.57	1.03	2.04202	0.197	-998	NM_008645
Ntn5	chr7	45684365	45684998	3.18	3.6	2.57	1.03	2.04202	0.194	0	NM_001033356
Pak4	chr7	28598397	28598745	3.49	3.91	2.89	1.03	2.04202	0.161	-214	NM_027470
Pde10a	chr17	8800468	8800771	3.5	3.92	2.89	1.03	2.04202	0.157	-974	NM_011866
Siglece	chr7	43659735	43660153	1.91	2.33	1.3	1.03	2.04202	0.393	8	NM_031181
Tnrc6b	chr15	80711264	80711448	3.68	4.1	3.07	1.03	2.04202	0.12	0	NM_144812
Cap2	chr13	46501671	46502012	4.39	4.81	3.79	1.02	2.02792	0.049	0	NM_026056
Fbxl15	chr19	46328922	46329234	4.53	4.95	3.93	1.02	2.02792	0.0508	739	NM_133694
Igsf21	chr4	140246905	140247487	4.91	5.33	4.31	1.02	2.02792	0.0154	-95	NM_198610
Inpp5f	chr7	128611163	128611604	4.91	5.33	4.31	1.02	2.02792	0.0179	0	NM_178641
Card10	chr15	78801767	78802583	3.68	4.1	3.07	1.02	2.02792	0.128	459	NM_130859
Ccnb2	chr9	70421082	70421433	1.91	2.33	1.31	1.02	2.02792	0.385	121	NM_007630
Galnt15	chr14	32029981	32030285	1.91	2.33	1.31	1.02	2.02792	0.387	879	NM_030166
Gareml	chr5	30104716	30105067	3.5	3.92	2.9	1.02	2.02792	0.152	-129	NM_001167879
Hbq1a	chr11	32299774	32300685	3.5	3.92	2.89	1.02	2.02792	0.151	0	NM_175000
Mcm9	chr10	53629834	53630083	1.91	2.34	1.31	1.02	2.02792	0.39	356	NM_027830
Notch3	chr17	32166987	32167239	1.91	2.33	1.31	1.02	2.02792	0.388	-136	NM_008716
Pgp	chr17	24470699	24470903	3.75	4.17	3.15	1.02	2.02792	0.122	227	NM_025954
Scyl1	chr19	5771485	5771795	4.1	4.53	3.51	1.02	2.02792	0.0737	-85	NM_023912
Slc6a7	chr18	61014209	61014498	3.28	3.7	2.68	1.02	2.02792	0.193	-11	NM_201353
Snord116	chr7	59725583	59726148	1.91	2.33	1.31	1.02	2.02792	0.385	104	NR_002895_8
Socs1	chr16	10784784	10785162	4.11	4.53	3.51	1.02	2.02792	0.0806	374	NM_001271603
Stat5b	chr11	100821624	100822020	1.9	2.32	1.3	1.02	2.02792	0.418	550	NM_011489
Vmn2r24	chr6	123777718	123778087	1.91	2.33	1.31	1.02	2.02792	0.386	-884	NM_001104639
Brms1l	chr12	55836341	55836694	5.19	5.61	4.6	1.01	2.01391	0.00795	0	NM_001037756
Cux1	chr5	136566477	136567270	5.93	6.35	5.34	1.01	2.01391	0.000566	135	NM_198602
Galnt10	chr11	57645595	57646151	4.39	4.81	3.8	1.01	2.01391	0.0507	154	NM_134189
Ing1	chr8	11556834	11557340	5.28	5.7	4.69	1.01	2.01391	0.00736	769	NM_011919
Myl12a	chr17	71002183	71002589	4.9	5.32	4.31	1.01	2.01391	0.0178	0	NM_026064
Tyro3	chr2	119799017	119799382	4.44	4.86	3.85	1.01	2.01391	0.0558	-132	NM_019392
C1qa	chr4	136897587	136898446	3.75	4.17	3.16	1.01	2.01391	0.121	398	NM_007572
Fam183b	chr11	58801389	58802415	4.28	4.7	3.69	1.01	2.01391	0.0583	0	NM_001162878
Fgf17	chr14	70641696	70643013	3.97	4.39	3.38	1.01	2.01391	0.0921	0	NM_008004
Lbx2	chr6	83086754	83087049	1.91	2.32	1.32	1.01	2.01391	0.403	390	NM_010692
Maea	chr5	33335551	33335762	3.58	4	2.99	1.01	2.01391	0.147	0	NM_021500
Rai1	chr11	60105541	60105804	3.28	3.7	2.69	1.01	2.01391	0.188	529	NM_009021
Reep1	chr6	71707457	71707732	4.16	4.58	3.57	1.01	2.01391	0.0702	0	NM_178608
Serf1	chr13	100108132	100108360	3.28	3.7	2.69	1.01	2.01391	0.187	114	NM_011353
Smarca5	chr8	80739295	80739622	3.82	4.24	3.23	1.01	2.01391	0.113	0	NM_053124
Snora36b	chr1	185242860	185243243	1.91	2.33	1.32	1.01	2.01391	0.398	0	NR_034044
Tle2	chr10	81574967	81575219	3.28	3.7	2.69	1.01	2.01391	0.192	-68	NM_001252401
H2-K2	chr17	33977903	33979066	5.7	6.12	5.12	1	2	0.00152	0	NR_004446
Plxna4	chr6	32587206	32587707	5.38	5.79	4.79	1	2	0.00574	485	NM_175750
Smarce1	chr11	99230486	99230677	4.33	4.75	3.74	1	2	0.0532	340	NM_020618
Cdh24	chr14	54640610	54641199	4.09	4.5	3.5	1	2	0.0962	165	NM_199470
Cfc1	chr1	34536510	34537938	4.03	4.45	3.45	1	2	0.0865	863	NM_007685
Clip4	chr17	71769628	71769827	1.15	1.56	0.57	1	2	0.425	0	NM_001271484
Dnahc10	chr5	124724906	124725653	3.82	4.24	3.24	1	2	0.111	0	NM_019536
Glp1r	chr17	30901243	30902364	3.58	4	2.99	1	2	0.147	0	NM_021332
Gna11	chr10	81544722	81544953	3.58	3.99	2.99	1	2	0.143	93	NM_010301
Hnrnpf	chr6	117906836	117907221	4.16	4.58	3.58	1	2	0.0733	55	NM_133834
Meox1	chr11	101893578	101894198	2.58	2.99	1.99	1	2	0.306	156	NM_010791
Nrg2	chr18	36197034	36197301	4.03	4.45	3.45	1	2	0.0895	0	NM_001167891
Olfr1043	chr2	86162729	86163128	1.15	1.56	0.57	1	2	0.425	0	NM_146577
Pdzrn3	chr6	101377650	101377851	3.38	3.79	2.79	1	2	0.177	46	NM_018884
Ryr1	chr7	29124953	29125353	2.15	2.56	1.56	1	2	0.395	0	NM_009109
Slc25a18	chr6	120773460	120774400	4.38	4.8	3.79	1	2	0.0664	0	NM_001081048
Usp47	chr7	112023560	112023791	3.97	4.39	3.38	1	2	0.0996	55	NM_177249
Acot5	chr12	84069870	84070683	3.15	3.56	2.57	0.99	1.98618	0.245	546	NM_145444
Ankrd63	chr2	118702997	118704117	4.65	5.07	4.07	0.99	1.98618	0.0328	0	NM_001081971
Mir219-1	chr17	34024796	34025539	5.35	5.76	4.77	0.99	1.98618	0.00588	0	NR_029800
Reln	chr5	22343230	22344341	4.96	5.37	4.38	0.99	1.98618	0.0175	364	NM_011261
Tacc2	chr7	130692394	130692669	4.56	4.97	3.98	0.99	1.98618	0.0398	0	NM_021314
Tbc1d14	chr5	36581140	36581930	5.15	5.56	4.57	0.99	1.98618	0.0111	467	NM_133910
Ascl1	chr10	87493405	87493695	4.09	4.5	3.51	0.99	1.98618	0.081	0	NM_008553
Bet3l	chr10	34036786	34037061	2.15	2.56	1.57	0.99	1.98618	0.378	-536	NM_001162937
Cabp7	chr11	4746529	4746777	2.15	2.56	1.57	0.99	1.98618	0.383	1	NM_138948
Calb2	chr8	110166802	110167208	1.15	1.56	0.57	0.99	1.98618	0.419	998	NM_007586
Cyp21a1	chr17	34803914	34804308	1.14	1.56	0.57	0.99	1.98618	0.416	118	NM_009995
Hoxa1	chr6	52158142	52158473	2.58	2.99	2	0.99	1.98618	0.342	0	NM_010449
Mir1955	chr2	92191999	92192288	1.15	1.56	0.57	0.99	1.98618	0.419	23	NR_035480
Sapcd2	chr2	25372375	25373231	3.89	4.3	3.31	0.99	1.98618	0.105	55	NM_001081085
Slc16a3	chr11	120949098	120949561	3.38	3.79	2.8	0.99	1.98618	0.183	32	NM_001038654
Smg1	chr7	118243146	118243337	3.04	3.45	2.45	0.99	1.98618	0.259	300	NM_001031814
Syt12	chr19	4477817	4478107	2.14	2.56	1.56	0.99	1.98618	0.39	-675	NM_134164
Tnf	chr17	35201180	35201464	1.14	1.56	0.57	0.99	1.98618	0.416	532	NM_013693
Ano1	chr7	144738632	144738856	1.15	1.56	0.58	0.98	1.97247	0.418	-41	NM_178642
Ace	chr11	105967431	105968926	5.41	5.82	4.84	0.98	1.97247	0.00518	0	NM_207624
Areg	chr5	91139174	91140261	5.34	5.75	4.77	0.98	1.97247	0.00692	0	NM_009704
Atad3a	chr4	155760093	155760889	6.2	6.61	5.63	0.98	1.97247	0.000282	209	NM_179203
Disc1	chr8	125054223	125055032	4.88	5.28	4.31	0.98	1.97247	0.0237	29	NM_174854
Fank1	chr7	133776866	133777298	5.09	5.5	4.52	0.98	1.97247	0.0175	0	NM_025850
Ttc9	chr12	81630427	81631254	5.7	6.11	5.13	0.98	1.97247	0.00289	-115	NM_001033149
Azgp1	chr5	137981024	137981717	2.15	2.56	1.58	0.98	1.97247	0.387	0	NM_013478
Cyp2c68	chr19	39741111	39741394	1.15	1.56	0.58	0.98	1.97247	0.418	-11	NM_001039555
Fermt3	chr19	7018367	7018722	1.14	1.55	0.57	0.98	1.97247	0.417	747	NM_153795
Lpar5	chr6	125072252	125072539	1.14	1.55	0.57	0.98	1.97247	0.421	976	NM_001163268
Mirlet7c-2	chr15	85705788	85706070	1.15	1.56	0.58	0.98	1.97247	0.418	-533	NR_029729
Olfr2	chr7	107002992	107003437	2.15	2.56	1.57	0.98	1.97247	0.375	-388	NM_010983
Olfr490	chr7	108286436	108286688	2.15	2.56	1.58	0.98	1.97247	0.38	436	NM_146498
Rtn3	chr19	7483015	7483215	4.09	4.5	3.51	0.98	1.97247	0.0933	76	NM_001003933
Skint11	chr4	114163763	114164025	1.15	1.56	0.58	0.98	1.97247	0.42	380	NM_177669
Speg	chr1	75381693	75381952	4.14	4.55	3.57	0.98	1.97247	0.0791	-162	NM_001085371
Terc	chr3	96414110	96414559	4.14	4.55	3.57	0.98	1.97247	0.0789	274	NR_001579
Ahcyl2	chr6	29768401	29768683	3.47	3.87	2.9	0.97	1.95884	0.19	0	NM_001171000
Cplx2	chr13	54371350	54372795	5.99	6.4	5.43	0.97	1.95884	0.000984	2	NM_009946
Samd4	chr14	46883156	46883794	5.7	6.1	5.13	0.97	1.95884	0.00273	192	NM_028966
Dclk2	chr3	86920725	86920901	3.8	4.2	3.23	0.97	1.95884	0.127	0	NM_001195496
Ddc	chr11	11890123	11890377	1.14	1.55	0.58	0.97	1.95884	0.418	31	NM_016672
Eprs	chr1	185363079	185363246	3.25	3.65	2.68	0.97	1.95884	0.219	0	NM_029735
Fbxl20	chr11	98149207	98149411	3.8	4.2	3.24	0.97	1.95884	0.127	205	NM_028149
Matr3	chr18	35562254	35562434	3.55	3.96	2.98	0.97	1.95884	0.169	97	NM_010771
Ndufa13	chr8	69902757	69903149	4.2	4.6	3.63	0.97	1.95884	0.0792	-200	NM_023312
Olfr1221	chr2	89111278	89111751	1.13	1.54	0.57	0.97	1.95884	0.428	759	NM_146902
Olfr430	chr1	174069695	174069974	1.14	1.55	0.58	0.97	1.95884	0.418	396	NM_146718
Olfr681	chr7	105120899	105121180	1.14	1.55	0.58	0.97	1.95884	0.422	-279	NM_207557
Pnrc1	chr4	33248321	33248506	3.46	3.87	2.9	0.97	1.95884	0.184	281	NM_001033225
Prl2c2	chr13	13004307	13004508	1.13	1.54	0.57	0.97	1.95884	0.428	822	NM_031191
Slc2a3	chr6	122742842	122743012	3.8	4.2	3.24	0.97	1.95884	0.129	-98	NM_011401
Sox17	chr1	4496682	4496907	2.87	3.27	2.31	0.97	1.95884	0.28	-270	NM_011441
Sst	chr16	23890063	23890417	1.14	1.55	0.58	0.97	1.95884	0.418	427	NM_009215
Tomm40	chr7	19715160	19715413	3.87	4.27	3.3	0.97	1.95884	0.136	16	NM_001109748
Vmn1r174	chr7	23754903	23755241	2.15	2.55	1.58	0.97	1.95884	0.394	993	NM_207548
Acsm5	chr7	119526266	119527299	3.94	4.34	3.38	0.96	1.94531	0.126	2	NM_178758
Ambra1	chr2	91730122	91730428	4.63	5.03	4.07	0.96	1.94531	0.048	0	NM_001080754
Cd28	chr1	60745792	60746272	1.14	1.54	0.58	0.96	1.94531	0.429	-116	NM_007642
Cdc42bpg	chr19	6306510	6307555	3.25	3.65	2.69	0.96	1.94531	0.212	54	NM_001033342
Dnaic1	chr4	41569813	41570037	4.25	4.65	3.69	0.96	1.94531	0.0709	20	NM_175138
Fgf7	chr2	126034261	126034964	3.35	3.75	2.79	0.96	1.94531	0.204	0	NM_008008
H2-Q5	chr17	35393970	35394230	1.14	1.54	0.58	0.96	1.94531	0.429	0	NR_051981
Mak16	chr8	31168887	31169091	4.5	4.9	3.94	0.96	1.94531	0.0592	-164	NM_026453
Snapc2	chr8	4253115	4253307	4.13	4.53	3.57	0.96	1.94531	0.0946	14	NM_133968
Twf1	chr15	94590005	94590374	4.3	4.7	3.74	0.96	1.94531	0.0741	-182	NM_008971
Wdr47	chr3	108590926	108591194	4.25	4.65	3.69	0.96	1.94531	0.0722	-84	NM_181400
B4galt2	chr4	117882225	117882993	5.54	5.94	4.98	0.95	1.93187	0.00561	483	NM_001253381
Exosc8	chr3	54735097	54735422	4.5	4.9	3.94	0.95	1.93187	0.0509	0	NM_001163570
Mir9-3	chr7	79505412	79505733	5.37	5.77	4.82	0.95	1.93187	0.0085	149	NR_029818
Osbpl9	chr4	109118058	109118636	5.15	5.55	4.6	0.95	1.93187	0.0137	-23	NM_173350
Ppan	chr9	20888358	20889094	5.86	6.26	5.31	0.95	1.93187	0.00148	184	NM_145610
Smarcb1	chr10	75921222	75921571	5.03	5.43	4.48	0.95	1.93187	0.0198	43	NM_001161853
Elovl2	chr13	41220703	41221193	3.35	3.74	2.8	0.95	1.93187	0.207	-301	NM_019423
Fam133b	chr5	3543843	3544003	2.99	3.39	2.44	0.95	1.93187	0.275	11	NM_001042501
Grin2c	chr11	115267366	115267759	2.35	2.75	1.8	0.95	1.93187	0.363	-124	NM_010350
Hist1h2an	chr13	21786617	21786918	3.63	4.03	3.08	0.95	1.93187	0.162	300	NM_178184
Icam2	chr11	106381263	106382638	3.87	4.27	3.31	0.95	1.93187	0.128	3	NM_010494
Igfbp2	chr1	72823900	72824301	3.35	3.75	2.8	0.95	1.93187	0.204	-179	NM_008342
Jmy	chr13	93499061	93499309	4.35	4.74	3.79	0.95	1.93187	0.0676	499	NM_021310
Kcng4	chr8	119635303	119635714	2.35	2.74	1.8	0.95	1.93187	0.364	0	NM_025734
Lipe	chr7	25396110	25396374	3.35	3.75	2.8	0.95	1.93187	0.228	-124	NM_010719
Lypd6	chr2	50065925	50066318	4.39	4.79	3.84	0.95	1.93187	0.0635	-111	NM_177139
Mir148a	chr6	51269975	51270673	4	4.39	3.45	0.95	1.93187	0.123	-66	NR_029719
Ptpn2	chr18	67724359	67724603	3.93	4.33	3.38	0.95	1.93187	0.122	18	NM_001127177
Rgs1	chr1	144248618	144249175	2.34	2.74	1.79	0.95	1.93187	0.368	0	NM_015811
2021-09-09	chr11	117199041	117199585	2.35	2.74	1.8	0.95	1.93187	0.364	-76	NM_001113486
Vmn1r89	chr7	13219324	13219603	2.35	2.75	1.8	0.95	1.93187	0.363	0	NM_134226
Abcb10	chr8	123982630	123982803	2.99	3.39	2.45	0.94	1.91853	0.266	319	NM_019552
Acap3	chr4	155891880	155892188	4.89	5.28	4.34	0.94	1.91853	0.0285	6	NM_207223
Ak4	chr4	101419339	101420052	4.62	5.01	4.07	0.94	1.91853	0.0441	0	NM_009647
Phc2	chr4	128727114	128727472	4.89	5.28	4.34	0.94	1.91853	0.0262	-99	NM_001195083
Rbfox2	chr15	77306739	77307498	5.34	5.73	4.79	0.94	1.91853	0.00892	0	NM_001110827
Zfp521	chr18	13972422	13972709	4.89	5.28	4.35	0.94	1.91853	0.0272	24	NM_145492
Cd48	chr1	171682062	171682398	1.53	1.92	0.98	0.94	1.91853	0.448	8	NM_007649
Col4a3bp	chr13	96542745	96542965	4.23	4.62	3.69	0.94	1.91853	0.0859	11	NM_023420
Dazl	chr17	50293095	50293403	2.35	2.75	1.8	0.94	1.91853	0.384	196	NM_010021
F13a1	chr13	37050226	37050845	2.35	2.75	1.8	0.94	1.91853	0.384	0	NM_001166391
Fam198a	chr9	121950604	121950841	1.52	1.92	0.98	0.94	1.91853	0.446	-147	NM_177743
Mbd2	chr18	70567888	70568167	3.78	4.17	3.24	0.94	1.91853	0.139	-125	NM_010773
Mir5109	chr5	17776498	17776900	1.53	1.92	0.98	0.94	1.91853	0.454	0	NR_039569
Mrvi1	chr7	110981447	110981721	1.53	1.92	0.98	0.94	1.91853	0.454	374	NM_194464
Mxd3	chr13	55330073	55330636	4.48	4.88	3.94	0.94	1.91853	0.0582	-344	NM_016662
Neurod6	chr6	55680881	55681060	4.23	4.63	3.69	0.94	1.91853	0.0799	203	NM_009717
Nxph4	chr10	127533908	127534467	4.05	4.44	3.51	0.94	1.91853	0.111	92	NM_183297
Plxnc1	chr10	94945416	94945762	4.28	4.68	3.74	0.94	1.91853	0.076	-839	NM_018797
Skor1	chr9	63148574	63148800	2.35	2.74	1.8	0.94	1.91853	0.375	161	NM_001163758
Syt6	chr3	103574834	103575305	3.34	3.74	2.79	0.94	1.91853	0.218	0	NM_001276677
Tgm2	chr2	158145153	158145453	1.53	1.92	0.98	0.94	1.91853	0.448	939	NM_009373
Id4	chr13	48261071	48261489	4.96	5.35	4.42	0.93	1.90528	0.0283	0	NM_031166
Plcg2	chr8	117497855	117499374	5.61	6	5.07	0.93	1.90528	0.00434	0	NM_172285
Prss41	chr17	23843285	23844253	4.66	5.05	4.12	0.93	1.90528	0.0497	0	NM_027644
Arhgdib	chr6	136942562	136942744	1.52	1.91	0.98	0.93	1.90528	0.446	-846	NM_007486
Cyp2d12	chr15	82554096	82554525	2.52	2.92	1.99	0.93	1.90528	0.347	-573	NM_201360
Fermt3	chr19	7018964	7019263	1.52	1.91	0.98	0.93	1.90528	0.446	206	NM_153795
Fzd7	chr1	59482274	59482683	4.11	4.5	3.57	0.93	1.90528	0.101	128	NM_008057
Gdpgp1	chr7	80233737	80233991	3.11	3.5	2.57	0.93	1.90528	0.254	845	NM_178752
Kirrel	chr3	87175122	87175422	2.68	3.07	2.15	0.93	1.90528	0.369	-376	NM_130867
Mesp2	chr7	79811278	79811921	2.52	2.92	1.98	0.93	1.90528	0.349	552	NM_008589
Mir3065	chr11	120013683	120013929	2.53	2.92	1.99	0.93	1.90528	0.347	-838	NR_037225
Mospd4	chr18	46466142	46466386	1.52	1.91	0.98	0.93	1.90528	0.446	-327	NR_045438
Myod1	chr7	46377056	46377366	1.52	1.91	0.98	0.93	1.90528	0.45	583	NM_010866
Nphs2	chr1	156311015	156311273	1.52	1.91	0.99	0.93	1.90528	0.444	281	NM_130456
Olfr8	chr10	78954544	78954910	1.53	1.92	0.99	0.93	1.90528	0.446	-297	NM_207201
Pex10	chr4	155066514	155066878	4.23	4.63	3.69	0.93	1.90528	0.0985	-152	NM_001042407
Ppl	chr16	5132465	5132915	2.68	3.07	2.15	0.93	1.90528	0.369	0	NM_008909
Prkacb	chr3	146781001	146781693	2.52	2.92	1.98	0.93	1.90528	0.349	0	NM_001164200
Pydc4	chr1	173599574	173600001	1.52	1.91	0.98	0.93	1.90528	0.45	-301	NM_001177350
Thsd4	chr9	60140366	60141363	3.52	3.91	2.98	0.93	1.90528	0.197	0	NM_172444
Trim9	chr12	70346900	70347164	5.12	5.51	4.58	0.93	1.90528	0.205	450	NM_001110202
Vmn1r75	chr7	11880902	11881167	2.53	2.92	1.99	0.93	1.90528	0.356	560	NM_134207
Zfp618	chr4	62964940	62965283	1.53	1.92	0.99	0.93	1.90528	0.446	-291	NM_028326
Dlg1	chr16	31663188	31663863	5.59	5.97	5.05	0.92	1.89212	0.00532	0	NM_001252435
Kcnk9	chr15	72546818	72547343	4.61	4.99	4.08	0.92	1.89212	0.0529	-540	NM_001033876
Mir3083	chr17	26947482	26947812	4.8	5.19	4.27	0.92	1.89212	0.0387	307	NR_037244
Ppp1r13b	chr12	111908280	111908792	4.91	5.3	4.38	0.92	1.89212	0.0279	-226	NM_011625
BC005624	chr2	30981986	30982184	3.61	4	3.08	0.92	1.89212	0.178	-46	NM_144885
Ccar1	chr10	62792060	62792323	3.91	4.3	3.38	0.92	1.89212	0.127	45	NM_026201
Epcam	chr17	87635790	87636714	4.21	4.6	3.69	0.92	1.89212	0.0943	0	NM_008532
Klrb1-ps1	chr6	129115825	129116117	1.53	1.92	0.99	0.92	1.89212	0.449	-401	NR_073569
Klri1	chr6	129717689	129718034	1.52	1.91	0.99	0.92	1.89212	0.456	-558	NM_001012520
Lamc3	chr2	31887144	31887498	1.53	1.91	0.99	0.92	1.89212	0.449	0	NM_011836
Mir193	chr11	79711305	79711508	2.52	2.91	1.99	0.92	1.89212	0.355	-461	NR_029579
Myo5b	chr18	74443396	74443828	2.52	2.91	1.99	0.92	1.89212	0.364	778	NM_201600
Ncf1	chr5	134228654	134229103	2.52	2.91	1.98	0.92	1.89212	0.365	522	NM_010876
Polr2e	chr10	80039873	80040153	3.22	3.61	2.69	0.92	1.89212	0.252	-215	NM_025554
Rnase13	chr14	51922150	51922743	1.51	1.9	0.98	0.92	1.89212	0.471	30	NM_001011687
Rxrg	chr1	167618271	167618867	3.11	3.5	2.57	0.92	1.89212	0.259	7	NM_001159731
Slc29a1	chr17	45599362	45599939	3.22	3.6	2.69	0.92	1.89212	0.241	0	NM_001199115
Sox7	chr14	63943005	63943461	3.52	3.91	2.99	0.92	1.89212	0.21	-245	NM_011446
Tmem215	chr4	40472775	40473118	2.68	3.07	2.16	0.92	1.89212	0.334	-12	NM_001166009
Tmem81	chr1	132506257	132507616	3.61	3.99	3.08	0.92	1.89212	0.174	28	NM_029025
Zfp36l2	chr17	84186982	84187284	3.61	4	3.08	0.92	1.89212	0.178	663	NM_001001806
Caprin1	chr2	103797241	103797600	4.72	5.1	4.2	0.91	1.87905	0.0443	40	NM_016739
Dock10	chr1	80758515	80759171	4.64	5.03	4.12	0.91	1.87905	0.0513	0	NM_175291
Dock5	chr14	67932284	67933455	5.47	5.85	4.94	0.91	1.87905	0.00769	117	NM_177780
Galnt16	chr12	80518927	80519380	4.9	5.28	4.38	0.91	1.87905	0.0374	0	NM_001081421
Rasl10a	chr11	5058142	5058683	4.79	5.18	4.27	0.91	1.87905	0.0505	15	NM_145216
Trip12	chr1	84838624	84838993	4.9	5.29	4.38	0.91	1.87905	0.032	311	NM_133975
Asap2	chr12	21111277	21111608	4.55	4.94	4.03	0.91	1.87905	0.0625	-148	NM_001004364
Dkk2	chr3	132084303	132084671	3.97	4.36	3.45	0.91	1.87905	0.121	-621	NM_020265
Esm1	chr13	113209396	113210476	3.32	3.7	2.79	0.91	1.87905	0.232	0	NM_023612
Fbp1	chr13	62888258	62888801	1.83	2.21	1.3	0.91	1.87905	0.457	0	NM_019395
Fzd2	chr11	102604820	102605213	3.76	4.14	3.23	0.91	1.87905	0.161	390	NM_020510
Galr3	chr15	79042189	79042743	3.22	3.61	2.69	0.91	1.87905	0.244	305	NM_015738
Kdm1a	chr4	136602896	136603061	2.68	3.07	2.16	0.91	1.87905	0.335	-174	NM_133872
Mcm3	chr1	20819472	20819972	3.68	4.06	3.15	0.91	1.87905	0.185	241	NM_008563
Mir466d	chr2	5379188	5379458	3.76	4.14	3.23	0.91	1.87905	0.159	0	NR_030601
Ndufc1	chr3	51409092	51409269	2.68	3.06	2.15	0.91	1.87905	0.34	-138	NM_025523
Pard3b	chr1	61639136	61639841	3.91	4.29	3.38	0.91	1.87905	0.146	313	NM_001081050
Pkd2	chr5	104459764	104460006	3.32	3.7	2.8	0.91	1.87905	0.234	308	NM_008861
Rabgap1l	chr1	160792582	160792848	3.21	3.6	2.69	0.91	1.87905	0.257	90	NM_013862
Rnf26	chr9	44113714	44114073	3.32	3.7	2.79	0.91	1.87905	0.24	-664	NM_153762
Rundc3b	chr5	8622599	8622872	4.22	4.6	3.69	0.91	1.87905	0.097	80	NM_198620
Smarca5-ps	chr4	145463024	145463250	2.68	3.07	2.15	0.91	1.87905	0.337	-960	NR_002888
Snx31	chr15	36554910	36555120	1.52	1.9	0.99	0.91	1.87905	0.475	452	NM_025712
Tmpo	chr10	91171138	91171346	3.32	3.71	2.8	0.91	1.87905	0.253	236	NM_001080129
Vezf1	chr11	88068858	88069127	4.42	4.81	3.9	0.91	1.87905	0.0704	580	NM_016686
Whrn	chr4	63495298	63495665	3.22	3.6	2.69	0.91	1.87905	0.242	286	NM_001008794
AA387883	chr19	52922685	52923116	3.41	3.79	2.89	0.9	1.86607	0.216	-65	NR_030678
Kcna6	chr6	126739075	126740626	7.11	7.49	6.59	0.9	1.86607	3.18e-06	48	NM_013568
Otud6b	chr4	14826698	14827119	4.93	5.31	4.41	0.9	1.86607	0.0307	-112	NM_152812
Prkg2	chr5	99037288	99037959	4.63	5.01	4.12	0.9	1.86607	0.0529	-210	NM_008926
Usf2	chr7	30955256	30955954	5.12	5.5	4.6	0.9	1.86607	0.0211	849	NM_011680
Cacnb3	chr15	98633153	98633372	3.82	4.2	3.3	0.9	1.86607	0.16	934	NM_001044741
Epha8	chr4	136955863	136956638	4.03	4.42	3.51	0.9	1.86607	0.119	178	NM_007939
Gfi1	chr5	107724411	107725013	3.31	3.7	2.79	0.9	1.86607	0.234	-69	NM_010278
Heyl	chr4	123233786	123234648	3.41	3.79	2.89	0.9	1.86607	0.223	231	NM_013905
Hmx1	chr5	35389807	35390696	3.32	3.7	2.8	0.9	1.86607	0.254	691	NM_010445
Kcnj12	chr11	61021804	61022093	3.41	3.79	2.89	0.9	1.86607	0.223	-471	NM_001267593
Kxd1	chr8	70523259	70523517	4.15	4.53	3.63	0.9	1.86607	0.107	-80	NM_029366
Mall	chr2	127729734	127730132	1.83	2.21	1.31	0.9	1.86607	0.451	0	NM_145532
Mfap4	chr11	61484430	61485267	2.83	3.21	2.31	0.9	1.86607	0.327	-177	NM_029568
Mir199b	chr2	32317834	32318745	3.41	3.79	2.9	0.9	1.86607	0.224	0	NR_029811
Mpv17l2	chr8	70761222	70761589	4.55	4.94	4.03	0.9	1.86607	0.0586	-302	NM_183170
Pigp	chr16	94370294	94370618	4.59	4.98	4.08	0.9	1.86607	0.0602	0	NM_001159620
Prrt4	chr6	29178860	29179258	4.09	4.47	3.57	0.9	1.86607	0.112	326	NM_001101443
Pth1r	chr9	110741387	110741645	1.82	2.2	1.3	0.9	1.86607	0.456	965	NM_001083936
Rspo1	chr4	124985981	124986307	1.82	2.2	1.3	0.9	1.86607	0.46	-123	NM_138683
Sfpq	chr4	127022095	127022299	4.45	4.83	3.93	0.9	1.86607	0.0973	795	NR_045010
Smarca2	chr19	26604091	26604294	4.41	4.79	3.89	0.9	1.86607	0.0762	-866	NM_011416
Wnt7b	chr15	85580056	85580647	4.55	4.94	4.03	0.9	1.86607	0.0609	82	NM_001163633
AI854517	chr7	79514964	79515390	3.5	3.88	2.99	0.89	1.85318	0.206	-45	NR_040312
Igf1r	chr7	67951113	67951448	5.11	5.48	4.6	0.89	1.85318	0.026	-809	NM_010513
Tfeb	chr17	47737845	47738348	4.89	5.27	4.38	0.89	1.85318	0.0363	0	NM_001161723
Camta1	chr4	151862211	151862422	3.41	3.79	2.9	0.89	1.85318	0.231	-444	NM_001195565
Casd1	chr6	4601089	4601300	2.07	2.45	1.56	0.89	1.85318	0.448	24	NM_145398
Celf1	chr2	90939955	90940306	4.2	4.58	3.69	0.89	1.85318	0.0992	-91	NM_001244891
Defa-ps12	chr8	19209791	19210340	2.95	3.33	2.44	0.89	1.85318	0.311	-122	NR_002878
Dna2	chr10	62947022	62947867	4.54	4.91	4.03	0.89	1.85318	0.0697	0	NM_177372
Erich2	chr2	70509384	70509990	4.2	4.58	3.68	0.89	1.85318	0.11	566	NM_025744
Hist1h3f	chr13	23544773	23545122	3.41	3.79	2.9	0.89	1.85318	0.223	722	NM_013548
Itgb4	chr11	115974247	115974989	3.5	3.87	2.99	0.89	1.85318	0.206	0	NM_001005608
Mb21d1	chr9	78442978	78443464	4.25	4.63	3.74	0.89	1.85318	0.0946	0	NM_173386
Neu2	chr1	87593994	87594463	1.82	2.2	1.31	0.89	1.85318	0.46	-87	NM_015750
Nhlh2	chr3	102010980	102011656	2.82	3.2	2.31	0.89	1.85318	0.326	836	NM_178777
Prkch	chr12	73583991	73584569	3.96	4.33	3.45	0.89	1.85318	0.139	-472	NM_008856
Tesc	chr5	118027239	118027581	3.41	3.78	2.9	0.89	1.85318	0.245	-243	NM_021344
Tmc8	chr11	117783012	117783411	2.95	3.33	2.44	0.89	1.85318	0.311	355	NM_001195088
Trappc8	chr18	20896180	20896346	3.89	4.27	3.38	0.89	1.85318	0.144	-103	NM_029491
Zcwpw1	chr5	137787836	137788156	4.2	4.58	3.69	0.89	1.85318	0.0993	35	NM_001005426
Fam86	chr16	5256028	5256734	5.37	5.74	4.87	0.88	1.84038	0.0172	-73	NM_027446
Kcnc1	chr7	46396897	46397582	5.37	5.75	4.87	0.88	1.84038	0.0132	401	NM_001112739
Prr18	chr17	8341467	8342798	5.42	5.8	4.92	0.88	1.84038	0.0118	729	NM_178774
Ptpn13	chr5	103425553	103426456	5.45	5.82	4.94	0.88	1.84038	0.0117	362	NM_011204
Rcc2	chr4	140700695	140701284	4.98	5.36	4.48	0.88	1.84038	0.0325	-189	NM_173867
Ywhag	chr5	135934711	135934897	4.91	5.29	4.41	0.88	1.84038	0.0492	-71	NM_018871
Ccdc30	chr4	119359432	119359901	1.82	2.19	1.32	0.88	1.84038	0.481	0	NM_001270446
Cd53	chr3	106789800	106790020	2.07	2.44	1.56	0.88	1.84038	0.448	129	NM_007651
Cdan1	chr2	120731308	120731516	4.62	5	4.12	0.88	1.84038	0.0686	1	NM_026891
Cdh4	chr2	179442640	179442912	3.08	3.45	2.57	0.88	1.84038	0.29	163	NM_009867
Dhx37	chr5	125434238	125434532	3.08	3.45	2.57	0.88	1.84038	0.29	-191	NM_203319
Diras2	chr13	52530593	52530787	4.08	4.45	3.57	0.88	1.84038	0.126	49	NM_001024474
Dnajb14	chr3	137867256	137867596	4.01	4.39	3.51	0.88	1.84038	0.13	-79	NM_001033155
Dynlt1a	chr17	6316283	6317093	4.08	4.45	3.57	0.88	1.84038	0.135	381	NM_001166629
Fstl4	chr11	52764083	52764592	4.62	5	4.12	0.88	1.84038	0.0643	-114	NM_177059
Homer2	chr7	81707149	81707507	3.58	3.96	3.07	0.88	1.84038	0.196	-225	NM_011983
Lhfpl5	chr17	28575021	28575619	4.02	4.39	3.51	0.88	1.84038	0.129	-100	NM_026571
Mcin	chr13	112993841	112994436	3.66	4.03	3.15	0.88	1.84038	0.189	0	NM_001037914
Mstn	chr1	53062469	53062967	2.07	2.44	1.56	0.88	1.84038	0.451	807	NM_010834
Nr5a2	chr1	136952640	136953505	3.95	4.33	3.45	0.88	1.84038	0.141	125	NM_001159769
Rcc1	chr4	132345816	132346097	2.96	3.33	2.45	0.88	1.84038	0.302	-67	NM_133878
Sertad4	chr1	192855544	192855734	2.07	2.44	1.57	0.88	1.84038	0.438	18	NM_198247
Slc30a3	chr5	31093562	31093934	4.13	4.5	3.63	0.88	1.84038	0.129	-36	NM_011773
Slmo2	chr2	174473167	174473670	4.62	5	4.12	0.88	1.84038	0.0613	-227	NM_025531
Trp53i11	chr2	93187054	93187500	4.01	4.39	3.51	0.88	1.84038	0.132	-84	NM_001025246
Arap3	chr18	37997579	37998710	4.07	4.44	3.57	0.87	1.82766	0.124	-6	NM_139206
Enkd1	chr8	105707259	105708616	6.26	6.63	5.77	0.87	1.82766	0.00089	0	NM_198299
Homer3	chr8	70283132	70284076	4.95	5.31	4.45	0.87	1.82766	0.038	134	NM_011984
Ly6h	chr15	75566981	75567642	5.13	5.5	4.63	0.87	1.82766	0.0266	0	NM_011837
Mtdh	chr15	34082859	34083226	5.01	5.37	4.51	0.87	1.82766	0.0329	141	NM_026002
Rgs9bp	chr7	35584872	35585565	5.53	5.91	5.03	0.87	1.82766	0.00964	17	NM_145840
Slmo2	chr2	174471997	174472953	5.49	5.85	4.99	0.87	1.82766	0.0116	0	NM_025531
Trim27	chr13	21180468	21181684	5.9	6.27	5.4	0.87	1.82766	0.00342	538	NM_009054
Usp24	chr4	106315485	106315998	5.1	5.47	4.6	0.87	1.82766	0.0359	-215	NM_183225
Atp2b2	chr6	114042144	114042457	3.73	4.1	3.23	0.87	1.82766	0.18	-65	NM_009723
Cdyl	chr13	35740890	35741186	3.18	3.55	2.68	0.87	1.82766	0.274	-216	NM_001123386
Ebf4	chr2	130294380	130295058	3.66	4.03	3.16	0.87	1.82766	0.19	-881	NM_001110513
Esrp1	chr4	11386676	11386979	2.29	2.66	1.79	0.87	1.82766	0.426	0	NM_194055
Ffar4	chr19	38097611	38098076	2.08	2.45	1.58	0.87	1.82766	0.44	533	NM_181748
Hist2h3c2	chr3	96239500	96239779	3.07	3.44	2.57	0.87	1.82766	0.298	-374	NM_054045
Htr1d	chr4	136424087	136424562	3.66	4.03	3.16	0.87	1.82766	0.187	564	NM_008309
Kcnip2	chr19	45816150	45816404	3.66	4.03	3.16	0.87	1.82766	0.185	-88	NM_145704
Klf16	chr10	80576632	80576928	4.13	4.5	3.63	0.87	1.82766	0.117	368	NM_078477
Mast4	chr13	103334025	103334383	4.18	4.55	3.69	0.87	1.82766	0.113	109	NM_175171
Med13l	chr5	118559510	118559840	4.4	4.77	3.89	0.87	1.82766	0.0826	-879	NM_172424
Nr4a2	chr2	57124261	57124568	3.18	3.55	2.69	0.87	1.82766	0.271	-259	NM_001139509
Ntf5	chr7	45413201	45413550	2.29	2.66	1.78	0.87	1.82766	0.437	-145	NM_198190
Pdgfc	chr3	81036672	81036833	3.28	3.65	2.79	0.87	1.82766	0.277	257	NM_019971
Samd1	chr8	83997324	83997561	2.07	2.44	1.57	0.87	1.82766	0.436	-111	NM_001081415
Shfm1	chr6	6578438	6578643	3.66	4.03	3.16	0.87	1.82766	0.196	15	NM_009169
Trak1	chr9	121367878	121368362	3.66	4.03	3.16	0.87	1.82766	0.194	921	NM_175114
Trh	chr6	92244353	92244719	2.07	2.44	1.58	0.87	1.82766	0.441	0	NM_009426
Zdhhc20	chr14	57890065	57890275	4.01	4.38	3.51	0.87	1.82766	0.141	0	NM_029492
AI848285	chr15	82211365	82211902	3.08	3.44	2.58	0.86	1.81504	0.318	913	NM_001207021
Ccne1	chr7	38107769	38108583	5.36	5.73	4.87	0.86	1.81504	0.0162	-280	NM_007633
D10Bwg1379e	chr10	18743777	18744292	5.57	5.94	5.07	0.86	1.81504	0.00886	-20	NM_001033258
Fbxl15	chr19	46328509	46328760	4.97	5.34	4.48	0.86	1.81504	0.0365	326	NM_133694
Foxp1	chr6	99028476	99029043	5.63	5.99	5.14	0.86	1.81504	0.00806	-179	NM_001197322
Iba57	chr11	59163824	59164341	4.84	5.2	4.35	0.86	1.81504	0.0452	-80	NM_001270791
Lrp10	chr14	54464329	54465028	5.04	5.4	4.54	0.86	1.81504	0.0307	183	NM_022993
Msh6	chr17	87975543	87976388	5.43	5.8	4.94	0.86	1.81504	0.0134	494	NM_010830
Msrb3	chr10	120898108	120899050	4.91	5.27	4.41	0.86	1.81504	0.0439	0	NM_177092
Npas3	chr12	53248739	53249370	5.23	5.6	4.74	0.86	1.81504	0.0272	63	NM_013780
Sap30l	chr11	57802169	57803176	6.14	6.51	5.65	0.86	1.81504	0.00138	533	NM_001081168
Slc35e2	chr4	155601356	155601821	5.46	5.82	4.96	0.86	1.81504	0.0127	0	NM_177186
Trpm3	chr19	22138616	22139711	5.28	5.65	4.79	0.86	1.81504	0.0208	0	NM_001035239
Ccdc69	chr11	55078196	55078464	2.28	2.65	1.79	0.86	1.81504	0.43	-66	NM_177471
Ccna2	chr3	36571102	36571761	3.19	3.55	2.69	0.86	1.81504	0.293	235	NM_009828
Cytip	chr2	58159699	58160226	2.07	2.44	1.58	0.86	1.81504	0.45	0	NM_139200
Ddx43	chr9	78395401	78396029	2.28	2.65	1.79	0.86	1.81504	0.425	0	NM_001191044
Fam20c	chr5	138754519	138754805	4.29	4.65	3.8	0.86	1.81504	0.105	-276	NM_030565
Gdf5	chr2	155944868	155945564	3.87	4.24	3.38	0.86	1.81504	0.164	0	NM_008109
Grip2	chr6	91807514	91807763	3.29	3.65	2.79	0.86	1.81504	0.257	-122	NM_001159507
Hhipl1	chr12	108307209	108307550	2.28	2.65	1.79	0.86	1.81504	0.417	940	NM_001044380
Hrh3	chr2	180104156	180104389	3.29	3.65	2.79	0.86	1.81504	0.258	0	NM_133849
Isoc1	chr18	58659567	58659827	3.18	3.55	2.69	0.86	1.81504	0.292	86	NM_025478
Mir375	chr1	74900354	74900786	2.28	2.65	1.79	0.86	1.81504	0.425	0	NR_029876
Mmp23	chr4	155654256	155654749	2.07	2.44	1.58	0.86	1.81504	0.462	-873	NM_011985
Phf19	chr2	34914280	34914809	3.87	4.24	3.38	0.86	1.81504	0.166	-305	NM_028716
Slc1a5	chr7	16782128	16783068	4.57	4.94	4.07	0.86	1.81504	0.0685	783	NM_009201
Spag16	chr1	69826598	69827449	3.93	4.3	3.44	0.86	1.81504	0.161	0	NM_001271533
Zfp777	chr6	48048445	48048668	2.28	2.65	1.79	0.86	1.81504	0.42	-332	NM_001081382
Arid4b	chr13	14063816	14064263	4.9	5.27	4.41	0.85	1.8025	0.0423	25	NM_198122
Brat1	chr5	140704510	140704707	4.97	5.33	4.48	0.85	1.8025	0.0371	-304	NM_181066
C1ql3	chr2	13010785	13011102	4.83	5.19	4.34	0.85	1.8025	0.0555	0	NM_153155
Dck	chr5	88764948	88765946	5.85	6.22	5.36	0.85	1.8025	0.00701	0	NM_007832
Egr4	chr6	85512155	85513375	5.74	6.1	5.25	0.85	1.8025	0.00715	167	NM_020596
Lrrn4	chr2	132879005	132880143	5.03	5.39	4.54	0.85	1.8025	0.039	719	NM_177303
Meis2	chr2	116063819	116064131	5.43	5.79	4.94	0.85	1.8025	0.0162	490	NM_001159569
Ralgps2	chr1	156939841	156940662	6.13	6.5	5.65	0.85	1.8025	0.00198	-216	NR_027640
Scn9a	chr2	66633947	66635279	6.04	6.4	5.56	0.85	1.8025	0.00287	0	NM_018852
Shank3	chr15	89498213	89499390	5.9	6.26	5.41	0.85	1.8025	0.00422	-467	NM_021423
Tfeb	chr17	47738502	47739344	4.97	5.33	4.48	0.85	1.8025	0.0386	572	NM_001161723
Thap1	chr8	26158187	26158535	5.03	5.39	4.54	0.85	1.8025	0.0398	19	NM_199042
Ttl	chr2	129065382	129065905	5.54	5.91	5.05	0.85	1.8025	0.0113	-42	NM_027192
Zcchc11	chr4	108459632	108460033	4.96	5.33	4.48	0.85	1.8025	0.0407	207	NM_175472
BC021891	chr8	125911313	125911661	3.55	3.91	3.07	0.85	1.8025	0.231	864	NM_145608
Ccm2l	chr2	153065913	153066613	2.29	2.65	1.8	0.85	1.8025	0.442	0	NM_145536
Celsr1	chr15	86034216	86034830	3.47	3.83	2.98	0.85	1.8025	0.235	-440	NM_009886
Grik4	chr9	42944686	42945207	4.42	4.79	3.93	0.85	1.8025	0.11	-316	NM_175481
Hist1h3h	chr13	21717923	21718301	3.93	4.3	3.45	0.85	1.8025	0.171	296	NM_178206
Mir148a	chr6	51270819	51271586	4.34	4.7	3.85	0.85	1.8025	0.108	-910	NR_029719
Nup54	chr5	92434879	92435169	4.68	5.05	4.2	0.85	1.8025	0.0634	30	NM_183392
Rpl23a	chr11	78183706	78184074	4.38	4.75	3.89	0.85	1.8025	0.096	-123	NM_207523
Rreb1	chr13	37827456	37827683	3.38	3.75	2.89	0.85	1.8025	0.244	64	NM_001039188
Scgb1b2	chr7	31291273	31291532	2.29	2.65	1.8	0.85	1.8025	0.439	284	NM_020563
Slc47a2	chr11	61342923	61343402	2.47	2.83	1.98	0.85	1.8025	0.4	-64	NM_001033542
Sox18	chr2	181670482	181671410	4.38	4.74	3.89	0.85	1.8025	0.0954	230	NM_009236
Stac	chr9	111689082	111690199	3.94	4.3	3.45	0.85	1.8025	0.156	17	NM_016853
Zswim6	chr13	107890294	107890898	4.72	5.09	4.24	0.85	1.8025	0.0677	-231	NM_145456
Apba2	chr7	64501329	64501537	4.17	4.53	3.69	0.84	1.79005	0.126	-169	NM_007461
Abcd3	chr3	121815407	121816085	5.58	5.94	5.1	0.84	1.79005	0.0128	-193	NM_008991
Atg5	chr10	44268376	44269415	6.14	6.5	5.66	0.84	1.79005	0.00234	19	NM_053069
Efcc1	chr6	87730281	87731308	5.98	6.34	5.5	0.84	1.79005	0.00356	0	NM_001159697
Elovl2	chr13	41219043	41220205	4.96	5.32	4.48	0.84	1.79005	0.0459	198	NM_019423
Fbxo2	chr4	148160223	148160558	4.79	5.16	4.31	0.84	1.79005	0.0559	-110	NM_176848
Leprel1	chr16	26105573	26106368	5.4	5.76	4.92	0.84	1.79005	0.0169	0	NM_173379
Nup205	chr6	35177849	35178729	5.77	6.13	5.29	0.84	1.79005	0.00611	234	NM_027513
R3hdm2	chr10	127420293	127420802	5.06	5.42	4.57	0.84	1.79005	0.0377	-65	NM_001168293
Rab24	chr13	55320926	55321741	6.25	6.61	5.77	0.84	1.79005	0.0023	239	NM_009000
Spry1	chr3	37639854	37640550	4.92	5.28	4.45	0.84	1.79005	0.0461	0	NM_011896
Cdkn2a	chr4	89281515	89282676	3.64	4	3.16	0.84	1.79005	0.213	0	NM_001040654
Ephb3	chr16	21204782	21205100	4.47	4.83	3.99	0.84	1.79005	0.1	0	NM_010143
Esrp1	chr4	11386280	11386671	2.64	3	2.16	0.84	1.79005	0.382	112	NM_194055
Gna13	chr11	109363023	109363234	4.17	4.53	3.68	0.84	1.79005	0.136	230	NM_010303
Gsc	chr12	104471508	104472535	4.05	4.41	3.57	0.84	1.79005	0.151	701	NM_010351
Lair1	chr7	4062519	4063113	2.78	3.14	2.3	0.84	1.79005	0.395	91	NM_001113474
Map2	chr1	66174799	66175121	4.32	4.68	3.84	0.84	1.79005	0.115	-208	NM_001039934
Mdfi	chr17	47833803	47834294	2.47	2.83	1.99	0.84	1.79005	0.402	397	NM_001109973
Mgat5b	chr11	116918398	116918765	4.06	4.42	3.58	0.84	1.79005	0.144	-98	NM_172948
Pde4dip	chr3	97868331	97868701	4.11	4.47	3.63	0.84	1.79005	0.148	-20	NM_177145
Phf17	chr3	41565859	41566175	4.05	4.41	3.57	0.84	1.79005	0.159	980	NM_001130186
Ppl	chr16	5131578	5132422	4.6	4.96	4.12	0.84	1.79005	0.0732	59	NM_008909
Rbms1	chr2	60962285	60962449	2.78	3.14	2.3	0.84	1.79005	0.377	755	NM_020296
Rimklb	chr6	122486699	122487348	4.47	4.83	3.99	0.84	1.79005	0.0861	-395	NM_027664
Sema7a	chr9	57940402	57940746	4.64	5	4.16	0.84	1.79005	0.0762	268	NM_011352
Wisp3	chr10	39163126	39163560	2.78	3.14	2.3	0.84	1.79005	0.377	234	NM_001127376
Abcc3	chr11	94392301	94393206	4.22	4.58	3.74	0.83	1.77769	0.129	0	NM_029600
Acpp	chr9	104337536	104338332	2.92	3.28	2.45	0.83	1.77769	0.368	0	NM_207668
Arid1b	chr17	4994340	4994499	3.71	4.07	3.23	0.83	1.77769	0.199	-575	NM_001085355
Fus	chr7	127967537	127967926	5.05	5.4	4.57	0.83	1.77769	0.036	59	NM_139149
Ier5l	chr2	30472893	30473324	4.88	5.24	4.41	0.83	1.77769	0.0521	875	NM_030244
Nnat	chr2	157559575	157560819	5.34	5.7	4.87	0.83	1.77769	0.0254	0	NM_010923
Plcg1	chr2	160730628	160731159	5.37	5.72	4.89	0.83	1.77769	0.0228	-151	NM_021280
Ror1	chr4	100096321	100097250	4.99	5.34	4.51	0.83	1.77769	0.044	531	NM_013845
Sgk1	chr10	21994088	21994515	5.87	6.22	5.4	0.83	1.77769	0.00646	-151	NM_011361
Ssx2ip	chr3	146404002	146404550	5.8	6.16	5.33	0.83	1.77769	0.0063	-92	NM_001253768
Tet2	chr3	133544818	133545249	5.07	5.43	4.6	0.83	1.77769	0.0352	-429	NM_001040400
Thsd7a	chr6	12749260	12749970	5.78	6.14	5.31	0.83	1.77769	0.0065	-8	NM_001164805
Txndc5	chr13	38528479	38529024	5.13	5.49	4.66	0.83	1.77769	0.0323	-20	NM_145367
Zbtb7a	chr10	81135236	81136062	6.1	6.46	5.63	0.83	1.77769	0.00234	-209	NM_010731
Zw10	chr9	49054938	49055490	5.22	5.58	4.74	0.83	1.77769	0.0282	-91	NM_012039
Cfl1	chr19	5490512	5490728	4.75	5.1	4.27	0.83	1.77769	0.0616	58	NM_007687
Gpatch8	chr11	102556480	102556742	4.37	4.72	3.89	0.83	1.77769	0.105	-323	NM_001159492
Gpcpd1	chr2	132578376	132578591	3.71	4.07	3.23	0.83	1.77769	0.2	-129	NM_001042672
Gpr137b-ps	chr13	12650052	12650367	2.91	3.27	2.44	0.83	1.77769	0.38	28	NR_003568
Gyg	chr3	20155091	20155727	4.46	4.81	3.99	0.83	1.77769	0.0959	0	NM_013755
Kcnk2	chr1	189343767	189344396	4.78	5.14	4.31	0.83	1.77769	0.0648	0	NR_027627
Lrrc73	chr17	46253449	46253896	4.78	5.14	4.31	0.83	1.77769	0.0642	-269	NM_001111142
Lyzl6	chr11	103639586	103640074	2.63	2.99	2.16	0.83	1.77769	0.38	-713	NM_027083
Mroh5	chr15	73838868	73839650	4.37	4.72	3.89	0.83	1.77769	0.104	21	NM_001033365
Nfyc	chr4	120825390	120825592	3.04	3.39	2.57	0.83	1.77769	0.339	123	NM_008692
Oxct2b	chr4	123116643	123117181	2.78	3.14	2.31	0.83	1.77769	0.361	396	NM_181859
Tmem200c	chr17	68836622	68837065	4.78	5.14	4.31	0.83	1.77769	0.0594	-71	NM_001206661
Ugt8a	chr3	125938073	125938390	2.91	3.27	2.44	0.83	1.77769	0.351	160	NM_011674
Vmn2r63	chr7	42934385	42935002	3.64	3.99	3.16	0.83	1.77769	0.213	-597	NM_001105060
Ankrd7	chr6	18865882	18867010	4.09	4.44	3.63	0.82	1.76541	0.151	0	NM_001167757
Clstn2	chr9	98033265	98033867	5.26	5.62	4.8	0.82	1.76541	0.0261	-99	NM_022319
Fads2	chr19	10101895	10102505	5.07	5.42	4.6	0.82	1.76541	0.0404	-393	NM_019699
Kcnk9	chr15	72544774	72546537	6.62	6.97	6.15	0.82	1.76541	0.000341	0	NM_001033876
Plekhh3	chr11	101172071	101172519	5.45	5.8	4.99	0.82	1.76541	0.0182	-770	NM_146030
Ppp1r9b	chr11	94991259	94991586	5.01	5.36	4.54	0.82	1.76541	0.0433	48	NM_172261
Rbm42	chr7	30649318	30650191	6.5	6.85	6.03	0.82	1.76541	0.000795	37	NM_133693
Trim8	chr19	46502404	46502693	5.18	5.53	4.71	0.82	1.76541	0.0353	757	NM_053100
Chn2	chr6	54272872	54273453	3.78	4.13	3.31	0.82	1.76541	0.206	51	NM_023543
Ctnnbip1	chr4	149517591	149518050	4.15	4.5	3.68	0.82	1.76541	0.142	-191	NM_023465
Dgkg	chr16	22657343	22657544	3.15	3.5	2.68	0.82	1.76541	0.314	-113	NM_138650
Ecel1	chr1	87153731	87154298	2.92	3.27	2.45	0.82	1.76541	0.349	729	NM_021306
Eif2a	chr3	58525420	58525595	3.85	4.2	3.38	0.82	1.76541	0.179	-226	NM_001005509
Gatsl2	chr5	134099733	134099958	4.32	4.68	3.85	0.82	1.76541	0.13	0	NM_030719
Hspb1	chr5	135887365	135888193	4.04	4.39	3.57	0.82	1.76541	0.158	0	NM_013560
Kcnip4	chr5	48889179	48889626	2.91	3.27	2.45	0.82	1.76541	0.353	0	NM_030265
Ndnf	chr6	65671001	65671391	3.85	4.21	3.38	0.82	1.76541	0.19	-220	NM_172399
Otop1	chr5	38277261	38277963	2.91	3.27	2.45	0.82	1.76541	0.353	0	NM_172709
Ppp1r3d	chr2	178414100	178414422	4.25	4.61	3.79	0.82	1.76541	0.147	50	NM_001085501
Ptdss2	chr7	141130789	141131242	4.5	4.85	4.03	0.82	1.76541	0.0961	-44	NM_013782
Reln	chr5	22345173	22345715	3.98	4.33	3.51	0.82	1.76541	0.162	-469	NM_011261
Rps8	chr4	117156133	117156556	4.78	5.14	4.31	0.82	1.76541	0.0668	-2	NM_009098
Slc22a3	chr17	12506054	12507352	4.15	4.5	3.68	0.82	1.76541	0.147	352	NM_011395
Slc6a20a	chr9	123678114	123678633	3.92	4.27	3.45	0.82	1.76541	0.169	199	NM_139142
Snai1	chr2	167538062	167538896	3.85	4.2	3.38	0.82	1.76541	0.203	0	NM_011427
Speg	chr1	75384566	75384863	4.46	4.81	3.99	0.82	1.76541	0.104	-747	NM_001085370
Sstr5	chr17	25496586	25497596	3.98	4.33	3.51	0.82	1.76541	0.168	0	NM_001191008
Tagap	chr17	7925977	7926677	2.78	3.13	2.31	0.82	1.76541	0.376	0	NM_145968
Tesc	chr5	118027992	118028235	2.92	3.27	2.45	0.82	1.76541	0.343	169	NM_021344
Tmem5	chr10	122096939	122097974	5.15	5.5	4.68	0.82	1.76541	0.199	0	NM_153059
Wnt5b	chr6	119544380	119545092	4.04	4.39	3.57	0.82	1.76541	0.153	-34	NM_009525
Zc3h6	chr2	128967761	128967968	3.98	4.33	3.51	0.82	1.76541	0.161	360	NM_178404
Zfp346	chr13	55104944	55105175	3.98	4.33	3.51	0.82	1.76541	0.169	-134	NM_012017
Zfp398	chr6	47835322	47835552	2.78	3.13	2.31	0.82	1.76541	0.376	-109	NM_027477
Ankrd54	chr15	79063225	79063689	4.44	4.79	3.98	0.81	1.75321	0.114	-367	NM_144849
Arid2	chr15	96287586	96287775	4.25	4.6	3.79	0.81	1.75321	0.138	65	NM_175251
Adam23	chr1	63446380	63447153	5.87	6.22	5.42	0.81	1.75321	0.00741	477	NM_011780
Amigo1	chr3	108185692	108186253	5.09	5.44	4.63	0.81	1.75321	0.0441	-82	NM_001004293
Coprs	chr8	13889165	13890070	5.84	6.19	5.38	0.81	1.75321	0.00727	201	NM_025556
Fbxl4	chr4	22357606	22358573	5.79	6.14	5.33	0.81	1.75321	0.00923	42	NM_172988
Jak3	chr8	71675888	71676661	5.89	6.24	5.43	0.81	1.75321	0.006	0	NM_001190830
Klhl24	chr16	20097523	20098933	6.28	6.62	5.82	0.81	1.75321	0.00256	0	NM_029436
Lamc2	chr1	153185344	153186623	5.77	6.12	5.31	0.81	1.75321	0.011	0	NM_008485
Pdap1	chr5	145138770	145139895	6.74	7.09	6.28	0.81	1.75321	0.000198	194	NM_001033313
Pnma2	chr14	66910441	66911078	5.43	5.78	4.96	0.81	1.75321	0.0192	-130	NM_175498
Slc4a7	chr14	14703510	14704188	5.28	5.63	4.82	0.81	1.75321	0.0271	486	NM_001033270
Vldlr	chr19	27216270	27216943	5.97	6.32	5.51	0.81	1.75321	0.00529	-77	NM_001161420
Wdr34	chr2	30047893	30048757	5.52	5.87	5.05	0.81	1.75321	0.0174	122	NM_001008498
Zbtb21	chr16	97962358	97962657	4.97	5.31	4.51	0.81	1.75321	0.0506	0	NM_001081684
Btf3	chr13	98316699	98316976	4.15	4.5	3.69	0.81	1.75321	0.149	0	NM_145455
Cebpd	chr16	15887328	15887655	4.15	4.5	3.69	0.81	1.75321	0.141	43	NM_007679
Cnih2	chr19	5098623	5099000	4.66	5.01	4.2	0.81	1.75321	0.076	-206	NM_009920
Dock4	chr12	40446215	40446454	4.44	4.79	3.98	0.81	1.75321	0.113	163	NM_172803
Elovl3	chr19	46131644	46132212	4.2	4.55	3.74	0.81	1.75321	0.132	0	NM_007703
Foxa2	chr2	148046859	148047673	3.04	3.39	2.58	0.81	1.75321	0.332	0	NM_010446
Galm	chr17	80126665	80127162	3.04	3.39	2.58	0.81	1.75321	0.334	-309	NM_176963
Gpr45	chr1	42952527	42953157	4.77	5.12	4.31	0.81	1.75321	0.068	0	NM_053107
Hs3st4	chr7	123982056	123982589	4.15	4.5	3.69	0.81	1.75321	0.147	-592	NM_001252072
Myo1c	chr11	75655571	75656041	4.54	4.89	4.07	0.81	1.75321	0.125	0	NM_001080775
Ntn4	chr10	93640519	93640862	2.91	3.26	2.45	0.81	1.75321	0.366	-187	NM_021320
Olfr872	chr9	20237229	20237707	3.35	3.7	2.89	0.81	1.75321	0.276	68	NM_146560
Pabpc1	chr15	36609371	36609534	3.35	3.7	2.89	0.81	1.75321	0.274	-399	NM_008774
Piezo1	chr8	122551444	122551846	3.35	3.7	2.89	0.81	1.75321	0.275	-116	NM_001037298
Prkaa1	chr15	5143892	5144098	3.36	3.7	2.9	0.81	1.75321	0.282	32	NM_001013367
Rps6	chr4	86857152	86857333	4.04	4.39	3.57	0.81	1.75321	0.158	34	NM_009096
Scx	chr15	76457914	76458346	3.03	3.38	2.57	0.81	1.75321	0.333	477	NM_198885
Sp140	chr1	85600757	85601304	4.2	4.55	3.74	0.81	1.75321	0.147	55	NM_001013817
Tmem9	chr1	136017645	136017943	4.4	4.75	3.94	0.81	1.75321	0.111	-58	NM_025439
Uba6	chr5	86172602	86172864	3.25	3.6	2.79	0.81	1.75321	0.29	0	NM_172712
Agfg1	chr1	82839708	82839979	3.35	3.69	2.89	0.8	1.7411	0.286	226	NM_010472
Ahctf1	chr1	179803667	179804357	4.87	5.22	4.42	0.8	1.7411	0.0631	0	NM_026375
Aldh1a1	chr19	20602764	20603609	3.44	3.79	2.99	0.8	1.7411	0.262	783	NM_013467
Arglu1	chr8	8690635	8690936	4.44	4.79	3.99	0.8	1.7411	0.106	-99	NM_176849
Aspscr1	chr11	120672467	120672936	4.31	4.65	3.85	0.8	1.7411	0.131	-37	NM_026877
Abi1	chr2	23039878	23040262	5.14	5.49	4.69	0.8	1.7411	0.0429	0	NM_001077190
Ccdc34	chr2	110017031	110017786	5.8	6.15	5.34	0.8	1.7411	0.00886	-31	NM_026613
Cftr	chr6	18170206	18171142	5.14	5.49	4.69	0.8	1.7411	0.0375	0	NM_021050
Ckap2l	chr2	129296630	129297208	5	5.35	4.54	0.8	1.7411	0.0488	4	NM_181589
Grik2	chr10	49786940	49787890	6.61	6.96	6.16	0.8	1.7411	0.000628	864	NM_001111268
Mark1	chr1	184999984	185000436	5.22	5.56	4.77	0.8	1.7411	0.0328	-436	NM_145515
Nup133	chr8	123949393	123950283	6.44	6.79	5.99	0.8	1.7411	0.000919	-129	NM_172288
Pbx3	chr2	34370661	34371877	5.42	5.77	4.96	0.8	1.7411	0.0203	159	NM_016768
Phyhipl	chr10	70599947	70600486	5.4	5.75	4.94	0.8	1.7411	0.0213	-657	NM_178621
Rab34	chr11	78188751	78190078	5.53	5.87	5.08	0.8	1.7411	0.0164	4	NM_033475
Cdkn2a	chr4	89294091	89294694	4.4	4.75	3.94	0.8	1.7411	0.11	0	NM_009877
Cnih	chr14	46788076	46788338	3.36	3.7	2.9	0.8	1.7411	0.304	19	NM_009919
Dcaf15	chr8	84105059	84105533	4.53	4.87	4.07	0.8	1.7411	0.097	-298	NM_172502
Kdm2a	chr19	4397550	4397847	4.3	4.65	3.85	0.8	1.7411	0.125	-474	NM_001001984
Lama5	chr2	180225973	180226443	3.35	3.7	2.89	0.8	1.7411	0.283	-115	NM_001081171
Lcorl	chr5	45857590	45857918	4.49	4.83	4.03	0.8	1.7411	0.0986	-51	NM_001163073
2021-03-02	chr17	33718748	33719254	3.44	3.79	2.98	0.8	1.7411	0.27	-72	NM_001252480
Mrfap1	chr5	36796514	36796708	3.44	3.79	2.99	0.8	1.7411	0.266	46	NM_026242
Nppc	chr1	86670677	86671060	3.53	3.87	3.08	0.8	1.7411	0.257	-105	NM_010933
Pde9a	chr17	31385760	31386096	3.61	3.96	3.16	0.8	1.7411	0.238	-138	NM_001163748
Pgf	chr12	85176941	85177729	4.53	4.87	4.07	0.8	1.7411	0.0963	0	NM_008827
Pigyl	chr9	22156454	22156692	3.61	3.96	3.16	0.8	1.7411	0.234	-154	NM_001082532
Prkcd	chr14	30626303	30626721	3.45	3.79	2.99	0.8	1.7411	0.282	-96	NM_011103
Slfn2	chr11	83065144	83065865	3.53	3.87	3.08	0.8	1.7411	0.253	33	NM_011408
Sowahb	chr5	93044628	93044970	4.44	4.79	3.99	0.8	1.7411	0.106	52	NM_175270
Srd5a3	chr5	76139803	76140212	4.87	5.22	4.42	0.8	1.7411	0.0698	-61	NM_020611
Syt10	chr15	89842004	89842554	4.53	4.88	4.07	0.8	1.7411	0.0959	-145	NM_018803
Syt9	chr7	107370993	107371887	4.69	5.03	4.24	0.8	1.7411	0.0809	204	NM_021889
Tkt	chr14	30549142	30549483	4.57	4.91	4.11	0.8	1.7411	0.0916	0	NM_009388
Ubash3b	chr9	41157575	41158082	4.65	4.99	4.2	0.8	1.7411	0.0834	-82	NM_176860
Wnt7b	chr15	85577745	85578113	4.44	4.79	3.99	0.8	1.7411	0.104	0	NM_001163634
Zfp68	chr5	138619925	138620168	4.65	4.99	4.2	0.8	1.7411	0.0821	-183	NM_013844
Ajuba	chr14	54576848	54577438	4.24	4.58	3.79	0.79	1.72907	0.161	223	NM_010590
Ankrd34b	chr13	92426013	92426389	4.02	4.36	3.57	0.79	1.72907	0.172	45	NM_175455
Ap2a2	chr7	141561553	141562074	5.37	5.71	4.92	0.79	1.72907	0.0248	-106	NM_007459
Fancf	chr7	51862086	51862922	5.64	5.99	5.2	0.79	1.72907	0.0152	0	NM_001115087
Grk4	chr5	34660384	34661365	6.09	6.43	5.64	0.79	1.72907	0.00444	6	NM_019497
Hes2	chr4	152157914	152159928	5.05	5.39	4.6	0.79	1.72907	0.0472	0	NM_008236
Lypla1	chr1	4807234	4807750	5.37	5.71	4.92	0.79	1.72907	0.029	-143	NM_008866
Naa30	chr14	49171525	49172100	5.41	5.76	4.96	0.79	1.72907	0.0229	-127	NM_001081430
Parg	chr14	32202274	32203080	5.65	5.99	5.2	0.79	1.72907	0.0187	304	NM_011960
Pdcd5	chr7	35646295	35647357	5.92	6.26	5.47	0.79	1.72907	0.00943	125	NM_019746
Rbm15	chr3	107332707	107333029	5.08	5.42	4.63	0.79	1.72907	0.0456	260	NM_001045807
Shank1	chr7	44310281	44312524	6.88	7.22	6.43	0.79	1.72907	0.000162	18	NM_001034115
Syt12	chr19	4476157	4477089	5.54	5.88	5.1	0.79	1.72907	0.0184	54	NM_134164
Tor2a	chr2	32757243	32758180	5.52	5.86	5.07	0.79	1.72907	0.0178	10	NR_045485
Zfp655	chr5	145231984	145232945	6.25	6.6	5.81	0.79	1.72907	0.00226	226	NM_028298
Cnot11	chr1	39535984	39536206	3.89	4.24	3.45	0.79	1.72907	0.189	183	NM_028043
Fam102b	chr3	109027733	109028081	3.9	4.24	3.45	0.79	1.72907	0.193	-127	NM_001163567
Gdnf	chr15	7811025	7811394	3.83	4.17	3.39	0.79	1.72907	0.231	15	NM_010275
Mier1	chr4	103114434	103114637	4.14	4.48	3.69	0.79	1.72907	0.158	0	NM_027696
Pcdhb22	chr18	37518340	37518869	4.02	4.36	3.57	0.79	1.72907	0.171	0	NM_053147
Pfn1	chr11	70654216	70654546	4.13	4.47	3.69	0.79	1.72907	0.154	104	NM_011072
Phlda3	chr1	135765690	135766010	4.02	4.36	3.57	0.79	1.72907	0.172	-75	NM_013750
Rasgef1c	chr11	49901343	49901744	3.89	4.23	3.44	0.79	1.72907	0.196	-91	NM_029004
Slain2	chr5	72914544	72914778	3.82	4.17	3.37	0.79	1.72907	0.225	228	NM_153567
Tmed2	chr5	124540190	124540638	3.83	4.17	3.38	0.79	1.72907	0.202	-153	NM_019770
Tmem200b	chr4	131920913	131921414	3.83	4.18	3.38	0.79	1.72907	0.211	-357	NM_001201367
Wdr20a	chr12	110738003	110738251	4.86	5.2	4.42	0.79	1.72907	0.0708	55	NM_027149
Amz1	chr5	140724000	140725998	4.43	4.77	3.99	0.78	1.71713	0.115	0	NM_173405
Irf5	chr6	29526980	29528314	5.47	5.81	5.03	0.78	1.71713	0.0217	356	NM_012057
Ldb1	chr19	46039436	46040249	5.89	6.23	5.45	0.78	1.71713	0.00803	0	NM_010697
Nutf2	chr8	105859984	105860418	5.66	5.99	5.22	0.78	1.71713	0.0143	-216	NM_026532
Prr12	chr7	45053364	45054265	5.89	6.23	5.45	0.78	1.71713	0.00961	-484	NM_175022
Prss12	chr3	123446256	123447080	5.24	5.58	4.79	0.78	1.71713	0.0396	0	NM_008939
Tsga10	chr1	37863605	37864854	6.77	7.11	6.33	0.78	1.71713	0.000471	225	NM_207228
Zfp598	chr17	24668935	24669623	5.71	6.05	5.27	0.78	1.71713	0.0128	-129	NM_183149
Zmym4	chr4	126966612	126967653	6.04	6.38	5.6	0.78	1.71713	0.00491	270	NM_001114399
Ccdc85b	chr19	5457350	5457509	4.38	4.72	3.94	0.78	1.71713	0.121	54	NM_001243307
Celf3	chr3	94477799	94478323	4.68	5.02	4.23	0.78	1.71713	0.0954	-508	NM_172434
Fgf12	chr16	28564932	28565865	4.95	5.29	4.51	0.78	1.71713	0.0595	0	NM_001276419
Fubp1	chr3	152210503	152210685	4.56	4.89	4.12	0.78	1.71713	0.106	46	NM_057172
Gab2	chr7	97081196	97081543	4.47	4.81	4.03	0.78	1.71713	0.109	-208	NM_001162477
Helz2	chr2	181241033	181241513	2.01	2.34	1.56	0.78	1.71713	0.544	514	NM_183162
Ier5l	chr2	30473792	30474149	4.6	4.94	4.15	0.78	1.71713	0.0968	50	NM_030244
Mcoln2	chr3	146149548	146150554	4.78	5.12	4.34	0.78	1.71713	0.0867	0	NM_026656
Myb	chr10	21161215	21161627	4.13	4.47	3.69	0.78	1.71713	0.168	-232	NM_010848
Nrtn	chr17	56756837	56757170	2.01	2.34	1.56	0.78	1.71713	0.544	360	NM_008738
Ormdl3	chr11	98588171	98588612	4.24	4.58	3.8	0.78	1.71713	0.142	-927	NM_025661
Pak6	chr2	118677177	118678184	4.71	5.05	4.27	0.78	1.71713	0.0819	0	NM_001145854
Pax8	chr2	24473826	24474655	3.96	4.29	3.51	0.78	1.71713	0.197	911	NM_011040
Rmi1	chr13	58402998	58403608	5.09	5.43	4.65	0.78	1.71713	0.0609	402	NM_028904
Smyd2	chr1	189922498	189922924	4.56	4.89	4.12	0.78	1.71713	0.101	-211	NM_026796
Trak1	chr9	121366746	121367414	4.47	4.81	4.03	0.78	1.71713	0.109	0	NM_175114
Trit1	chr4	123016282	123016542	4.71	5.05	4.27	0.78	1.71713	0.0825	-55	NM_025873
Usp6nl	chr2	6321980	6322559	4.47	4.81	4.03	0.78	1.71713	0.118	-198	NM_001080548
Vprbp	chr9	106821946	106822151	4.34	4.68	3.9	0.78	1.71713	0.129	0	NM_001015507
Vps13a	chr19	16780580	16780913	4.51	4.85	4.07	0.78	1.71713	0.116	20	NM_173028
Zfp318	chr17	46383019	46383487	4.79	5.12	4.35	0.78	1.71713	0.0828	-279	NM_207671
Adap2	chr11	80153684	80155038	5.15	5.48	4.72	0.77	1.70527	0.0512	0	NM_172133
Agfg1	chr1	82840170	82840946	5.8	6.13	5.36	0.77	1.70527	0.0151	688	NM_010472
Cacng6	chr7	3423141	3424167	5.09	5.43	4.66	0.77	1.70527	0.0521	-495	NM_133183
Cbl	chr9	44234286	44234991	5.51	5.84	5.07	0.77	1.70527	0.0269	-241	NM_007619
Gpn2	chr4	133583560	133585216	6.45	6.78	6.01	0.77	1.70527	0.00147	0	NM_133884
Kcng3	chr17	83630133	83630977	5.49	5.82	5.05	0.77	1.70527	0.0258	918	NM_153512
Mir5131	chr14	45654905	45657505	7.71	8.04	7.27	0.77	1.70527	1.39e-06	548	NR_039593
Mpdz	chr4	81441725	81442521	5.26	5.59	4.82	0.77	1.70527	0.037	284	NM_010820
Nbeal2	chr9	110654074	110654562	5.4	5.74	4.96	0.77	1.70527	0.0288	0	NM_183276
Slc22a23	chr13	34345426	34345923	5.4	5.74	4.96	0.77	1.70527	0.031	-245	NM_001033167
Synj1	chr16	91011260	91012063	5.85	6.19	5.41	0.77	1.70527	0.0099	0	NM_001164483
Ttc34	chr4	154855014	154855962	5.26	5.59	4.82	0.77	1.70527	0.0372	-238	NM_172878
Dynlt1f	chr17	6656018	6656245	1.42	1.75	0.98	0.77	1.70527	0.528	-80	NM_001166627
Foxe3	chr4	114924712	114925153	1.42	1.75	0.99	0.77	1.70527	0.53	860	NM_015758
Gpr56	chr8	94977181	94977504	1.74	2.07	1.3	0.77	1.70527	0.532	73	NM_001198894
H2-Q2	chr17	35342168	35343289	4.89	5.22	4.45	0.77	1.70527	0.0673	0	NM_010392
Hspa1b	chr17	34959058	34959255	2.74	3.07	2.31	0.77	1.70527	0.417	0	NM_010478
Inpp4a	chr1	37369033	37369609	2.22	2.56	1.79	0.77	1.70527	0.483	0	NM_172971
Jarid2	chr13	44730767	44730967	4.98	5.31	4.55	0.77	1.70527	0.0685	0	NM_001205044
LOC100038947	chr3	15847097	15847572	1.41	1.75	0.98	0.77	1.70527	0.527	915	NM_001173459
Mir1971	chr14	78191815	78192255	1.42	1.75	0.98	0.77	1.70527	0.528	-338	NR_035499
Mir375	chr1	74901008	74901439	2	2.33	1.57	0.77	1.70527	0.506	-288	NR_029876
Nedd9	chr13	41486366	41487216	3	3.34	2.57	0.77	1.70527	0.374	104	NM_001111324
Olfr1475	chr19	13479204	13479757	2	2.34	1.57	0.77	1.70527	0.509	439	NM_146301
Pramef12	chr4	144408315	144408674	3	3.33	2.57	0.77	1.70527	0.381	0	NM_029948
Prp2	chr6	132595730	132595921	0.42	0.75	-0.01	0.77	1.70527	0.565	-25	NM_031499
Prrx2	chr2	30844724	30845259	1.74	2.08	1.31	0.77	1.70527	0.535	-108	NM_009116
Six3	chr17	85621496	85621668	1.41	1.75	0.98	0.77	1.70527	0.527	663	NM_011381
Slc6a5	chr7	49911948	49912193	1.42	1.75	0.98	0.77	1.70527	0.528	249	NM_148931
Traf3ip3	chr1	193200774	193201026	0.42	0.75	-0.01	0.77	1.70527	0.565	520	NM_153137
Ttc28	chr5	110879129	110879711	4.82	5.15	4.38	0.77	1.70527	0.0772	-92	NM_001267622
Ttll3	chr6	113393279	113393575	1.01	1.34	0.57	0.77	1.70527	0.529	783	NM_133923
Zdbf2	chr1	63272691	63273101	2.88	3.21	2.44	0.77	1.70527	0.393	-168	NM_001267872
Zfp750	chr11	121519406	121519664	1.01	1.34	0.58	0.77	1.70527	0.53	-65	NM_178763
Abca16	chr7	120421713	120421983	0.42	0.75	-0.01	0.76	1.69349	0.565	13	NR_024051
Abhd2	chr7	79272715	79272891	4.46	4.79	4.03	0.76	1.69349	0.125	-375	NM_018811
Adamts14	chr10	61273222	61273461	0.42	0.75	-0.01	0.76	1.69349	0.565	0	NM_001081127
Adamtsl2	chr2	27080303	27080515	0.42	0.75	-0.01	0.76	1.69349	0.565	923	NM_029981
Ankhd1	chr18	36560627	36560811	4.12	4.45	3.69	0.76	1.69349	0.174	25	NM_175375
Bad	chr19	6941614	6941824	4.7	5.03	4.27	0.76	1.69349	0.0907	-31	NM_007522
Bank1	chr3	136325753	136325929	0.42	0.75	-0.01	0.76	1.69349	0.565	117	NM_001033350
Btnl1	chr17	34376569	34376805	0.42	0.75	-0.01	0.76	1.69349	0.565	-327	NM_001111094
C3ar1	chr6	122855725	122856082	1.41	1.74	0.98	0.76	1.69349	0.536	75	NM_009779
Cacnb2	chr2	14823107	14823376	0.42	0.75	-0.01	0.76	1.69349	0.565	-716	NM_001252533
Cacng5	chr11	107915103	107915483	2.87	3.2	2.44	0.76	1.69349	0.393	-49	NM_001199301
AI506816	chr5	23711775	23713191	6.09	6.42	5.66	0.76	1.69349	0.00583	0	NR_015554
Actn1	chr12	80259831	80260160	5.27	5.6	4.84	0.76	1.69349	0.0372	211	NM_134156
Cbx1	chr11	96788582	96789377	5.66	5.99	5.23	0.76	1.69349	0.0172	0	NM_007622
Cdkn2a	chr4	89294856	89295969	5.68	6.01	5.26	0.76	1.69349	0.0191	-238	NM_009877
Ctbp2	chr7	133123582	133124297	5.61	5.94	5.18	0.76	1.69349	0.0202	-100	NM_009980
Gfra2	chr14	70890086	70891004	6.3	6.63	5.87	0.76	1.69349	0.00272	0	NM_008115
Hcn4	chr9	58822039	58823113	5.59	5.92	5.16	0.76	1.69349	0.0201	-399	NM_001081192
Inpp5k	chr11	75630359	75630814	5.12	5.45	4.69	0.76	1.69349	0.0496	-206	NM_008916
Pth2r	chr1	65311079	65312254	5.79	6.12	5.36	0.76	1.69349	0.0139	0	NM_139270
Rnf170	chr8	26119797	26120369	5.97	6.3	5.54	0.76	1.69349	0.00848	418	NM_029965
Sgsm2	chr11	74895868	74896591	5.39	5.72	4.96	0.76	1.69349	0.0308	489	NM_197943
Slc6a9	chr4	117834869	117836337	6.76	7.09	6.33	0.76	1.69349	0.000474	0	NM_008135
Tspan2	chr3	102734242	102734841	5.52	5.85	5.1	0.76	1.69349	0.0237	0	NM_027533
Uck1	chr2	32259996	32260543	5.27	5.6	4.84	0.76	1.69349	0.0387	0	NM_011675
Zfp874a	chr13	67450978	67451605	5.35	5.68	4.92	0.76	1.69349	0.0325	19	NM_177712
Ccl6	chr11	83592432	83592644	0.42	0.75	-0.01	0.76	1.69349	0.565	443	NM_009139
Chpt1	chr10	88504105	88504369	4.62	4.95	4.2	0.76	1.69349	0.102	-136	NM_144807
Clec2l	chr6	38662586	38663013	4.42	4.75	3.99	0.76	1.69349	0.129	-56	NM_001101507
Cnn3	chr3	121425825	121426319	4.62	4.95	4.19	0.76	1.69349	0.105	-222	NM_028044
Cpa6	chr1	10718625	10719110	1.74	2.07	1.31	0.76	1.69349	0.523	833	NM_177834
Cpz	chr5	35525613	35525944	1.42	1.75	0.99	0.76	1.69349	0.535	0	NM_153107
Csf3r	chr4	126024784	126025578	3.12	3.45	2.69	0.76	1.69349	0.346	126	NR_045561
Csnka2ip	chr16	64478040	64478380	2	2.33	1.58	0.76	1.69349	0.509	754	NM_173861
Cyp2d12	chr15	82555874	82556347	2.42	2.75	1.99	0.76	1.69349	0.454	777	NM_201360
Defb14	chr8	19193088	19193463	2.01	2.34	1.58	0.76	1.69349	0.523	-865	NM_183026
Dhx30	chr9	110101171	110101403	2.41	2.74	1.99	0.76	1.69349	0.456	-85	NM_001252683
Dnmt3l	chr10	78042467	78042639	0.42	0.75	-0.01	0.76	1.69349	0.565	181	NM_001081695
Fam198b	chr3	79886728	79887483	3.74	4.07	3.31	0.76	1.69349	0.238	799	NM_133187
Fam50b	chr13	34738679	34738945	0.42	0.75	-0.01	0.76	1.69349	0.565	-697	NM_138746
Fbxo5	chr10	5804589	5805530	4.7	5.03	4.27	0.76	1.69349	0.0917	0	NM_025995
Fez1	chr9	36842979	36843161	0.42	0.75	-0.01	0.76	1.69349	0.565	-498	NM_183171
Flnc	chr6	29433259	29434236	4.23	4.56	3.8	0.76	1.69349	0.175	107	NM_001081185
Foxf2	chr13	31626227	31626655	3.66	3.99	3.24	0.76	1.69349	0.248	412	NM_010225
Fzd10	chr5	128601250	128601984	4.46	4.79	4.03	0.76	1.69349	0.13	145	NM_175284
Gabrg3	chr7	57386735	57386949	3.88	4.21	3.44	0.76	1.69349	0.214	0	NM_008074
Gimap4	chr6	48684473	48684741	0.42	0.75	-0.01	0.76	1.69349	0.565	0	NM_001243199
Glo1	chr17	30612813	30612990	2.74	3.07	2.31	0.76	1.69349	0.409	-155	NM_025374
Gpr137b	chr13	13392933	13393211	2	2.33	1.57	0.76	1.69349	0.506	413	NM_031999
Gpr151	chr18	42579609	42579805	0.42	0.75	-0.01	0.76	1.69349	0.565	0	NM_181543
Gpsm1	chr2	26315143	26315449	3.12	3.45	2.69	0.76	1.69349	0.358	-84	NM_001199146
H2-DMb1	chr17	34153145	34154037	3	3.33	2.57	0.76	1.69349	0.37	0	NM_010387
H2-M11	chr17	36547199	36547397	1.42	1.75	0.99	0.76	1.69349	0.535	125	NM_177635
Hhex	chr19	37433906	37434598	3.5	3.83	3.07	0.76	1.69349	0.287	-243	NM_008245
Hist4h4	chr6	136804546	136804763	3.66	3.99	3.23	0.76	1.69349	0.253	-116	NM_175652
Hoxc12	chr15	102937376	102937656	1	1.32	0.57	0.76	1.69349	0.527	524	NM_010463
Ikzf3	chr11	98544752	98545037	1.42	1.75	0.99	0.76	1.69349	0.531	994	NM_011771
Il7r	chr15	9529419	9529662	1.73	2.06	1.3	0.76	1.69349	0.531	214	NM_008372
Ints6	chr14	62760910	62761105	3.81	4.14	3.38	0.76	1.69349	0.227	7	NM_008715
Kcna7	chr7	45405891	45406399	2.41	2.75	1.98	0.76	1.69349	0.455	0	NM_010596
Kctd18	chr1	57970152	57970479	4.06	4.39	3.63	0.76	1.69349	0.188	-69	NM_001159865
Klb	chr5	65348543	65348797	0.42	0.75	-0.01	0.76	1.69349	0.565	133	NM_031180
Kynu	chr2	43555331	43555629	1	1.32	0.57	0.76	1.69349	0.527	3	NM_027552
Lgi2	chr5	52566362	52566576	2.41	2.74	1.98	0.76	1.69349	0.461	-83	NM_144945
Lhx4	chr1	155742528	155742868	2.74	3.07	2.31	0.76	1.69349	0.415	-502	NM_010712
Lsp1	chr7	142460851	142461022	0.42	0.75	-0.01	0.76	1.69349	0.565	40	NM_001271510
Mafa	chr15	75746866	75747407	1.42	1.75	0.99	0.76	1.69349	0.531	515	NM_194350
Mettl11b	chr1	163724486	163725426	4.17	4.5	3.74	0.76	1.69349	0.168	0	NM_001143956
Mir203	chr12	112130767	112130943	0.42	0.75	-0.01	0.76	1.69349	0.565	0	NR_029590
Mlf2	chr6	124930907	124931229	4	4.33	3.57	0.76	1.69349	0.19	-159	NM_001170341
Mllt3	chr4	87806091	87806381	0.42	0.75	-0.01	0.76	1.69349	0.565	0	NM_029931
Mpl	chr4	118457409	118457693	0.42	0.75	-0.01	0.76	1.69349	0.565	0	NM_001122949
Mtss1l	chr8	110720852	110721116	4	4.33	3.57	0.76	1.69349	0.195	-368	NM_198625
Mup5	chr4	61835660	61836022	1.74	2.07	1.31	0.76	1.69349	0.525	-481	NM_008649
Ndufv1	chr19	4012918	4013397	4.06	4.39	3.63	0.76	1.69349	0.183	-194	NM_133666
Neurl1b	chr17	26414249	26414777	4.66	4.99	4.23	0.76	1.69349	0.0971	-188	NM_001081656
Nfat5	chr8	107293495	107293774	4.46	4.79	4.03	0.76	1.69349	0.121	26	NM_133957
Olfr1014	chr2	85776096	85776306	0.42	0.75	-0.01	0.76	1.69349	0.565	-280	NM_146569
Olfr1167	chr2	88150057	88150215	0.42	0.75	-0.01	0.76	1.69349	0.565	0	NM_146294
Olfr1243	chr2	89527505	89527660	0.42	0.75	-0.01	0.76	1.69349	0.565	748	NM_146969
Olfr1250	chr2	89656552	89656778	0.42	0.75	-0.01	0.76	1.69349	0.565	661	NM_146965
Olfr1271	chr2	90265523	90265727	0.42	0.75	-0.01	0.76	1.69349	0.565	701	NM_146793
Olfr1298	chr2	111646506	111646700	0.42	0.75	-0.01	0.76	1.69349	0.565	-512	NM_146886
Olfr1313	chr2	112072476	112072844	1.42	1.75	0.99	0.76	1.69349	0.535	0	NM_207150
Olfr1419	chr19	11871747	11872045	0.42	0.75	-0.01	0.76	1.69349	0.565	-534	NM_001011775
Olfr146	chr9	39018392	39018730	2	2.33	1.58	0.76	1.69349	0.509	809	NM_146747
Olfr18	chr9	20335668	20335892	0.42	0.75	-0.01	0.76	1.69349	0.565	202	NM_146563
Olfr215	chr6	116583370	116583525	0.42	0.75	-0.01	0.76	1.69349	0.565	-427	NM_146446
Olfr399	chr11	74054987	74055152	1.99	2.32	1.56	0.76	1.69349	0.529	-210	NM_147004
Olfr514	chr7	108826401	108826656	1	1.32	0.57	0.76	1.69349	0.527	-405	NM_146726
Olfr598	chr7	103327609	103327778	0.42	0.75	-0.01	0.76	1.69349	0.565	-710	NM_001011793
Olfr93	chr17	37152114	37152456	2.41	2.74	1.98	0.76	1.69349	0.467	-145	NM_001011813
Osgin1	chr8	119436763	119436953	1	1.33	0.57	0.76	1.69349	0.525	-209	NM_027950
Pcdha8	chr18	36993151	36993371	1.74	2.07	1.32	0.76	1.69349	0.537	685	NM_201243
Pde3a	chr6	141249997	141250808	4.5	4.83	4.08	0.76	1.69349	0.117	729	NM_018779
Pfdn4	chr2	170495792	170496179	1.42	1.75	0.99	0.76	1.69349	0.531	-249	NM_001013369
Ppbp	chr5	90768250	90768433	0.42	0.75	-0.01	0.76	1.69349	0.565	-85	NM_023785
Ppp6r2	chr15	89211093	89211424	4.59	4.92	4.16	0.76	1.69349	0.105	-135	NM_027805
Prkag2	chr5	24908817	24909276	4.77	5.1	4.35	0.76	1.69349	0.0843	-309	NM_001170556
Prmt3	chr7	49778009	49778220	1.43	1.76	0.99	0.76	1.69349	0.544	-138	NM_133740
Prss50	chr9	110857607	110858084	1.99	2.32	1.56	0.76	1.69349	0.522	0	NM_146227
Ptpla	chr2	14055525	14055892	3.22	3.56	2.79	0.76	1.69349	0.331	143	NM_001012396
Ralgps1	chr2	33371253	33371476	3.5	3.83	3.08	0.76	1.69349	0.277	2	NM_175211
Rhof	chr5	123132427	123132697	4.63	4.96	4.2	0.76	1.69349	0.1	0	NM_175092
Scd3	chr19	44203100	44203260	0.42	0.75	-0.01	0.76	1.69349	0.565	-28	NM_024450
Serf1	chr13	100108434	100108907	4.42	4.75	3.99	0.76	1.69349	0.129	416	NM_011353
Serpina4-ps1	chr12	104078443	104078718	0.42	0.75	-0.01	0.76	1.69349	0.565	485	NR_002861
Serpinb9c	chr13	33158957	33159154	1	1.32	0.57	0.76	1.69349	0.527	600	NM_001164524
Shisa3	chr5	67607737	67608418	3.42	3.75	2.99	0.76	1.69349	0.292	0	NM_001033415
Slc32a1	chr2	158611447	158611776	3.5	3.83	3.07	0.76	1.69349	0.277	690	NM_009508
Slc35g2	chr9	100571099	100571653	4.32	4.65	3.89	0.76	1.69349	0.141	-15	NM_001101483
Slfn1	chr11	83117809	83118002	0.42	0.75	-0.01	0.76	1.69349	0.565	965	NM_011407
Spint5	chr2	164715021	164715178	0.42	0.75	-0.01	0.76	1.69349	0.565	-127	NM_001040055
Sqrdl	chr2	122781757	122781912	0.42	0.75	-0.01	0.76	1.69349	0.565	-87	NM_021507
Sumo2	chr11	115536470	115536803	3.73	4.06	3.31	0.76	1.69349	0.242	-241	NM_133354
Tet1	chr10	62879727	62879952	0.42	0.75	-0.01	0.76	1.69349	0.565	62	NM_001253857
Tex33	chr15	78396710	78396881	0.42	0.75	-0.01	0.76	1.69349	0.565	-799	NM_028522
Th	chr7	142899384	142899539	0.42	0.75	-0.01	0.76	1.69349	0.565	427	NM_009377
Tlr11	chr14	50357879	50358346	2.42	2.75	1.99	0.76	1.69349	0.459	0	NM_205819
Tm4sf4	chr3	57425418	57425601	0.42	0.75	-0.01	0.76	1.69349	0.565	9	NM_145539
Tram1	chr1	13590080	13590475	4.37	4.7	3.94	0.76	1.69349	0.152	-217	NM_028173
Trh	chr6	92244780	92245117	1.74	2.07	1.31	0.76	1.69349	0.525	-133	NM_009426
Ucp3	chr7	100472713	100473545	3.67	4	3.24	0.76	1.69349	0.26	0	NM_009464
Vmn2r69	chr7	85415401	85416120	3	3.33	2.57	0.76	1.69349	0.369	0	NM_001105182
Wbscr16	chr5	134176841	134177238	4.06	4.39	3.63	0.76	1.69349	0.182	-75	NM_033572
Zfp600	chr4	146156164	146156319	0.42	0.75	-0.01	0.76	1.69349	0.565	-505	NM_001177546
AW495222	chr13	93717999	93718241	1	1.32	0.58	0.75	1.68179	0.528	934	NR_045086
Abhd5	chr9	122352092	122353113	5.43	5.76	5.01	0.75	1.68179	0.0321	477	NM_026179
Acpl2	chr9	96888131	96889407	6.63	6.96	6.2	0.75	1.68179	0.00105	15	NM_153420
Aspm	chr1	139454701	139455767	5.41	5.74	4.99	0.75	1.68179	0.0411	0	NM_009791
B3gnt1	chr19	5038417	5038739	5.31	5.64	4.89	0.75	1.68179	0.0443	-87	NM_175383
Bag6	chr17	35134651	35135158	5.56	5.89	5.14	0.75	1.68179	0.0227	-20	NM_001252468
Cenpc1	chr5	86066426	86067119	5.62	5.94	5.19	0.75	1.68179	0.0235	-844	NM_007683
Mcfd2	chr17	87265997	87266491	5.84	6.16	5.42	0.75	1.68179	0.0133	-51	NM_176808
Nat8l	chr5	33995988	33996573	5.39	5.71	4.97	0.75	1.68179	0.035	5	NM_001001985
Cav3	chr6	112458778	112458955	0.41	0.74	-0.01	0.75	1.68179	0.566	-550	NM_007617
Pard6b	chr2	168080107	168080720	5.34	5.67	4.91	0.75	1.68179	0.0437	-284	NM_021409
Pde5a	chr3	122728902	122730140	6.04	6.37	5.62	0.75	1.68179	0.00772	0	NM_153422
Ppp2r2c	chr5	36867242	36868396	6.46	6.78	6.03	0.75	1.68179	0.00171	-174	NM_172994
Rabif	chr1	134494634	134495516	6.81	7.14	6.39	0.75	1.68179	0.000404	0	NM_145510
Rims1	chr1	22806212	22807019	6.08	6.41	5.66	0.75	1.68179	0.00641	-489	NM_001012625
Cd300lh	chr11	115046819	115047327	2.41	2.74	1.99	0.75	1.68179	0.459	968	NM_199201
Cdcp1	chr9	123215167	123215397	1.42	1.75	0.99	0.75	1.68179	0.531	641	NM_133974
Col6a3	chr1	90843020	90843472	1.42	1.74	0.99	0.75	1.68179	0.533	499	NM_001243008
Dpp4	chr2	62410944	62411245	2	2.33	1.58	0.75	1.68179	0.509	986	NM_010074
Drd2	chr9	49339828	49340323	2.59	2.91	2.16	0.75	1.68179	0.448	-339	NM_010077
Dym	chr18	75018448	75018943	4.46	4.79	4.03	0.75	1.68179	0.127	0	NM_027727
Etv2	chr7	30635470	30635759	1.42	1.75	0.99	0.75	1.68179	0.531	93	NM_007959
Fam219a	chr4	41569286	41569481	4	4.33	3.57	0.75	1.68179	0.196	46	NM_001159583
Foxd2	chr4	114908169	114908390	2.01	2.33	1.58	0.75	1.68179	0.52	508	NM_008593
Gimap8	chr6	48647212	48647418	1.42	1.74	0.99	0.75	1.68179	0.533	0	NM_001077410
Grid2ip	chr5	143357354	143357693	1.74	2.06	1.31	0.75	1.68179	0.527	17	NM_001159321
Hist1h2ad	chr13	23574797	23575158	3.87	4.2	3.45	0.75	1.68179	0.232	327	NM_178188
Hspa12a	chr19	58861080	58861303	3.5	3.83	3.07	0.75	1.68179	0.3	-97	NM_175199
Kifc5b	chr17	26916548	26916793	2.42	2.75	2	0.75	1.68179	0.481	-298	NM_053173
Klb	chr5	65348264	65348513	0.99	1.32	0.57	0.75	1.68179	0.532	0	NM_031180
Krtap19-4	chr16	88884377	88884577	0.41	0.74	-0.01	0.75	1.68179	0.566	512	NM_130873
Lat2	chr5	134614153	134614532	1	1.32	0.58	0.75	1.68179	0.528	491	NM_020044
Ldlrad4	chr18	67932409	67932876	4.77	5.1	4.35	0.75	1.68179	0.0905	-381	NM_172631
Mpnd	chr17	56009232	56009419	3.58	3.91	3.16	0.75	1.68179	0.274	32	NM_026530
Npb	chr11	120609238	120609598	0.99	1.32	0.57	0.75	1.68179	0.532	762	NM_153288
Olfr1115	chr2	87250362	87250868	1.74	2.07	1.32	0.75	1.68179	0.534	-972	NM_146297
Olfr26	chr9	38854052	38855028	2.87	3.2	2.45	0.75	1.68179	0.391	-32	NM_146783
Olfr309	chr7	86306947	86307405	2	2.32	1.57	0.75	1.68179	0.511	0	NM_001011866
Olfr317	chr11	58733477	58733799	1	1.32	0.58	0.75	1.68179	0.528	-255	NM_001011769
Olfr398	chr11	73983852	73984194	2	2.33	1.58	0.75	1.68179	0.509	412	NM_146710
Olfr641	chr7	104040291	104040683	1.41	1.73	0.98	0.75	1.68179	0.547	494	NM_147072
Olfr825	chr10	130164249	130164429	0.41	0.74	-0.01	0.75	1.68179	0.566	-926	NM_146677
Osm	chr11	4236393	4236868	1.42	1.74	0.99	0.75	1.68179	0.533	0	NM_001013365
P2ry13	chr3	59210978	59211298	1.42	1.75	0.99	0.75	1.68179	0.531	-97	NM_028808
Pdlim4	chr11	54069038	54069466	3.5	3.83	3.08	0.75	1.68179	0.285	-22	NM_019417
Pias1	chr9	62980987	62981376	4.37	4.7	3.94	0.75	1.68179	0.148	-109	NM_019663
Pink1	chr4	138325834	138326070	2.74	3.07	2.32	0.75	1.68179	0.429	226	NM_026880
Pla2g4c	chr7	13326559	13326807	1	1.33	0.58	0.75	1.68179	0.526	893	NM_001168504
Ptpro	chr6	137411304	137411480	1	1.33	0.58	0.75	1.68179	0.526	584	NM_001164403
Rab37	chr11	115154268	115154503	1	1.32	0.58	0.75	1.68179	0.528	91	NM_021411
Samd9l	chr6	3398700	3399595	5.02	5.35	4.6	0.75	1.68179	0.0673	0	NM_010156
Srd5a2	chr17	74046637	74047065	1	1.32	0.58	0.75	1.68179	0.528	851	NM_053188
Syt8	chr7	142433807	142433990	0.99	1.32	0.57	0.75	1.68179	0.532	-987	NM_018802
Tbc1d12	chr19	38836685	38836855	2.41	2.74	1.99	0.75	1.68179	0.459	107	NM_145952
Tdrd6	chr17	43630024	43630245	1.42	1.74	0.99	0.75	1.68179	0.533	54	NM_001161366
Tmem225	chr9	40148231	40148549	1.42	1.74	0.99	0.75	1.68179	0.533	110	NM_029379
Usp44	chr10	93831809	93832112	1.42	1.74	0.99	0.75	1.68179	0.533	255	NM_001206851
Zfp641	chr15	98296234	98296859	5.11	5.43	4.68	0.75	1.68179	0.0576	-152	NM_173769
Ccdc158	chr5	92674867	92676235	5.59	5.91	5.18	0.74	1.67018	0.0243	0	NM_177230
Dap	chr15	31223674	31224321	5.31	5.63	4.89	0.74	1.67018	0.0417	-64	NM_146057
Dhcr24	chr4	106560377	106560911	5.74	6.07	5.33	0.74	1.67018	0.016	-127	NM_053272
Limd2	chr11	106160254	106161030	6.03	6.36	5.61	0.74	1.67018	0.00887	-113	NM_172397
2021-03-03	chr18	56924507	56925496	6.22	6.55	5.81	0.74	1.67018	0.00445	52	NM_177115
Msc	chr1	14755531	14756779	6.09	6.41	5.67	0.74	1.67018	0.00671	0	NM_010827
Nudt19	chr7	35555634	35556372	6.17	6.49	5.76	0.74	1.67018	0.0052	0	NM_033080
Rpl22	chr4	152325907	152327340	6.46	6.78	6.04	0.74	1.67018	0.0023	30	NM_009079
Twf2	chr9	106202420	106203043	5.53	5.85	5.11	0.74	1.67018	0.0284	-65	NM_011876
Vgll2	chr10	52022033	52023409	5.27	5.59	4.85	0.74	1.67018	0.0417	0	NM_153786
Wdr18	chr10	79960036	79961243	6.6	6.93	6.19	0.74	1.67018	0.00135	0	NM_175450
Cd83	chr13	43784548	43785028	5.08	5.4	4.66	0.74	1.67018	0.0585	-79	NM_009856
Eno2	chr6	124769580	124770062	4.93	5.26	4.51	0.74	1.67018	0.0781	-72	NM_013509
Fam46b	chr4	133479521	133480355	4.49	4.81	4.07	0.74	1.67018	0.131	0	NM_175307
Gpr183	chr14	121964140	121964345	1	1.32	0.58	0.74	1.67018	0.533	848	NM_183031
Hdac2	chr10	36974255	36974497	4.4	4.72	3.99	0.74	1.67018	0.142	-47	NM_008229
Irf1	chr11	53770487	53771294	4.96	5.28	4.54	0.74	1.67018	0.0764	15	NM_001159396
Mat2a	chr6	72439332	72439522	4.36	4.68	3.94	0.74	1.67018	0.153	36	NM_145569
Myo9a	chr9	59750943	59751352	5.05	5.37	4.63	0.74	1.67018	0.0629	0	NM_173018
Nfia	chr4	97777725	97778061	4.69	5.01	4.27	0.74	1.67018	0.102	100	NM_010905
Nrg2	chr18	36196353	36196802	4.86	5.19	4.45	0.74	1.67018	0.0788	358	NM_001167891
Ntrk1	chr3	87794665	87794972	1	1.32	0.58	0.74	1.67018	0.533	190	NM_001033124
Olfr137	chr17	38304455	38304743	2.22	2.55	1.8	0.74	1.67018	0.506	716	NM_146488
Olfr352	chr2	36870361	36870665	2	2.32	1.58	0.74	1.67018	0.534	794	NM_146940
Olfr710	chr7	106948879	106949060	1	1.32	0.58	0.74	1.67018	0.533	-568	NM_146601
Olfr796	chr10	129608626	129608978	1	1.32	0.58	0.74	1.67018	0.533	-148	NM_146931
Ptgfrn	chr3	101110414	101110903	4.53	4.85	4.11	0.74	1.67018	0.137	-249	NM_011197
Ptpn4	chr1	119837176	119837501	4.83	5.15	4.41	0.74	1.67018	0.0847	-106	NM_019933
Rims4	chr2	163919156	163919478	4.69	5.01	4.27	0.74	1.67018	0.102	-474	NM_183023
Rprl1	chr6	69327190	69327553	2	2.32	1.58	0.74	1.67018	0.527	-17	NR_004434
Sirpb1a	chr3	15425411	15425717	1	1.32	0.58	0.74	1.67018	0.533	710	NM_001002898
Slc33a1	chr3	63964897	63965099	4.44	4.77	4.03	0.74	1.67018	0.135	-165	NM_015728
Smarca4	chr9	21616243	21616548	4.45	4.77	4.03	0.74	1.67018	0.134	75	NM_011417
Trpa1	chr1	14917869	14918212	1	1.32	0.58	0.74	1.67018	0.533	650	NM_177781
Usp33	chr3	152345913	152346396	4.26	4.58	3.84	0.74	1.67018	0.172	-82	NM_001076676
Adcy5	chr16	35155605	35155915	4.15	4.47	3.74	0.73	1.65864	0.182	0	NM_001012765
Aldh18a1	chr19	40587496	40588433	6.23	6.55	5.82	0.73	1.65864	0.00519	30	NM_019698
Cadps	chr14	12821978	12822467	5.35	5.67	4.94	0.73	1.65864	0.0412	612	NM_001042617
Ccdc74a	chr16	17646612	17647609	5.66	5.98	5.26	0.73	1.65864	0.0238	143	NM_001166164
Kcnip3	chr2	127521490	127522075	5.62	5.94	5.21	0.73	1.65864	0.0253	-121	NM_019789
Per1	chr11	69100146	69100647	5.81	6.13	5.4	0.73	1.65864	0.0149	0	NM_001159367
Zc3h4	chr7	16400345	16400877	5.57	5.89	5.16	0.73	1.65864	0.0287	-319	NM_198631
Chrna3	chr9	55025585	55026982	4.15	4.47	3.74	0.73	1.65864	0.185	0	NM_145129
Dcun1d4	chr5	73491067	73491305	4.26	4.58	3.85	0.73	1.65864	0.202	42	NM_178896
Dennd4c	chr4	86748475	86748786	4.35	4.67	3.94	0.73	1.65864	0.154	0	NM_001081014
Dmxl2	chr9	54501254	54501507	4.15	4.47	3.74	0.73	1.65864	0.183	119	NM_172771
Eif2ak4	chr2	118388013	118388330	3.64	3.96	3.23	0.73	1.65864	0.286	-287	NM_013719
Gabra5	chr7	57509998	57510469	3.98	4.3	3.57	0.73	1.65864	0.216	0	NM_176942
Gpd1l	chr9	114934081	114934396	3.79	4.1	3.38	0.73	1.65864	0.248	-95	NM_175380
H1fx	chr6	87980205	87980874	4.89	5.21	4.48	0.73	1.65864	0.0833	608	NM_198622
Hmgn2	chr4	133968009	133968691	5.2	5.52	4.79	0.73	1.65864	0.0644	-19	NM_016957
Itm2c	chr1	85894143	85894485	5.12	5.45	4.71	0.73	1.65864	0.0636	-25	NM_022417
Lgals1	chr15	78926231	78927237	3.85	4.17	3.44	0.73	1.65864	0.237	0	NM_008495
Luc7l2	chr6	38551530	38551735	3.85	4.17	3.44	0.73	1.65864	0.254	87	NM_138680
Nphp1	chr2	127788396	127788824	5.27	5.59	4.87	0.73	1.65864	0.0591	30	NM_016902
Ntn1	chr11	68385145	68385989	4.53	4.85	4.12	0.73	1.65864	0.127	837	NM_008744
Pkd2	chr5	104458972	104459494	5.01	5.33	4.6	0.73	1.65864	0.0682	0	NM_008861
Poldip3	chr15	83149095	83149322	3.86	4.18	3.45	0.73	1.65864	0.24	14	NM_178627
Stx6	chr1	155158111	155158520	4.1	4.42	3.69	0.73	1.65864	0.19	-183	NM_021433
Tmem121	chr12	113185488	113185813	4.04	4.36	3.63	0.73	1.65864	0.201	-90	NM_153776
Trim41	chr11	48817153	48817367	4.98	5.3	4.57	0.73	1.65864	0.0813	24	NM_145377
Ube2g1	chr11	72607347	72607662	4.04	4.36	3.63	0.73	1.65864	0.205	87	NM_025985
Ube2ql1	chr13	69739220	69739429	4.26	4.58	3.85	0.73	1.65864	0.182	468	NM_001145162
Baz1b	chr5	135187268	135187504	4.71	5.03	4.31	0.72	1.64718	0.11	0	NM_011714
Bves	chr10	45335107	45335628	3.56	3.87	3.16	0.72	1.64718	0.293	-134	NM_024285
Cacna1b	chr2	24762699	24762938	3.56	3.88	3.16	0.72	1.64718	0.292	109	NM_001042528
Ccdc67	chr9	15627504	15628459	3.64	3.95	3.24	0.72	1.64718	0.278	0	NM_181816
Brip1	chr11	86200664	86201204	5.43	5.75	5.03	0.72	1.64718	0.0399	0	NM_178309
Cacna1b	chr2	24761377	24762621	6.09	6.4	5.68	0.72	1.64718	0.0128	426	NM_001042528
Crhr1	chr11	104132940	104134461	6.61	6.92	6.2	0.72	1.64718	0.00201	59	NM_007762
Fam60a	chr6	148946564	148947227	5.37	5.69	4.96	0.72	1.64718	0.0391	-133	NM_019643
H2-T23	chr17	36031313	36032912	6.32	6.63	5.92	0.72	1.64718	0.00424	0	NM_010398
Ivns1abp	chr1	151344676	151345259	5.44	5.76	5.03	0.72	1.64718	0.0376	179	NM_054102
Mapre2	chr18	23803492	23803844	5.2	5.51	4.79	0.72	1.64718	0.0544	-126	NM_153058
Pank4	chr4	154964638	154965423	6.29	6.6	5.88	0.72	1.64718	0.0045	506	NM_172990
Prpf8	chr11	75486833	75488134	6.93	7.24	6.53	0.72	1.64718	0.000399	57	NM_138659
Srsf12	chr4	33209294	33210285	5.98	6.29	5.57	0.72	1.64718	0.0119	304	NM_177774
Terf2	chr8	107096488	107097302	5.32	5.64	4.92	0.72	1.64718	0.0445	0	NM_009353
Xpa	chr4	46195389	46196024	5.82	6.14	5.41	0.72	1.64718	0.0156	287	NM_011728
Cse1l	chr2	166906030	166906400	4.43	4.74	4.03	0.72	1.64718	0.15	0	NM_023565
Ctdp1	chr18	80469743	80469985	5.07	5.39	4.66	0.72	1.64718	0.0738	-77	NM_026295
Dapk2	chr9	66158261	66159170	3.85	4.17	3.45	0.72	1.64718	0.235	36	NM_010019
Dclk1	chr3	55242184	55242710	5.12	5.43	4.71	0.72	1.64718	0.0669	0	NM_001111053
Dlx1	chr2	71528734	71529470	4.1	4.42	3.69	0.72	1.64718	0.212	0	NM_010053
Hist1h2ak	chr13	21753162	21753584	4.43	4.74	4.03	0.72	1.64718	0.153	243	NM_178183
LOC100861615	chr14	6286695	6287339	3.79	4.1	3.38	0.72	1.64718	0.251	0	NM_001270812
Med12l	chr3	59005925	59006208	3.56	3.88	3.16	0.72	1.64718	0.297	-770	NM_177855
Ppp4r2	chr6	100833184	100833513	3.71	4.03	3.3	0.72	1.64718	0.273	-125	NM_182939
Psma7	chr2	180042024	180042410	4.79	5.1	4.38	0.72	1.64718	0.0998	0	NM_011969
Ptk7	chr17	46629557	46629951	3.39	3.7	2.98	0.72	1.64718	0.334	-54	NM_175168
Zbtb12	chr17	34894839	34895068	3.72	4.03	3.31	0.72	1.64718	0.271	281	NM_198886
Zswim1	chr2	164822585	164822903	3.48	3.79	3.08	0.72	1.64718	0.32	0	NM_028028
Arpc3	chr5	122391611	122391799	3.47	3.79	3.07	0.71	1.6358	0.309	-129	NM_019824
Arrdc2	chr8	70839296	70839788	4.74	5.05	4.34	0.71	1.6358	0.112	0	NM_027560
Asf1b	chr8	83955683	83956075	4.81	5.12	4.41	0.71	1.6358	0.1	0	NM_024184
Bend7	chr2	4718413	4719398	5.08	5.39	4.69	0.71	1.6358	0.0795	583	NM_178663
Car7	chr8	104540494	104541122	4.88	5.19	4.48	0.71	1.6358	0.0933	0	NM_053070
Cdh4	chr2	179442981	179443621	5	5.31	4.6	0.71	1.6358	0.0776	504	NM_009867
Abt1	chr13	23423936	23425123	6.35	6.67	5.95	0.71	1.6358	0.00677	-71	NM_013924
Ano5	chr7	51510497	51511826	6.1	6.41	5.7	0.71	1.6358	0.00885	0	NM_001271879
Cdca7	chr2	72476313	72477306	5.43	5.75	5.03	0.71	1.6358	0.0382	95	NM_025866
Dbn1	chr13	55485951	55487566	7.18	7.49	6.79	0.71	1.6358	0.000243	510	NM_001177371
Dleu2	chr14	61681527	61682377	6.13	6.44	5.73	0.71	1.6358	0.00966	0	NR_028264
Dnm1l	chr16	16358683	16359376	5.74	6.06	5.34	0.71	1.6358	0.0203	0	NM_001025947
Dpf1	chr7	29304114	29304994	6.22	6.53	5.82	0.71	1.6358	0.00704	110	NM_013874
Gfod1	chr13	43304435	43304784	5.43	5.75	5.03	0.71	1.6358	0.0444	-264	NM_001033399
Kctd1	chr18	15062219	15062905	6	6.31	5.6	0.71	1.6358	0.0122	677	NM_001142731
Mdga2	chr12	67221687	67222256	5.84	6.15	5.44	0.71	1.6358	0.018	293	NM_001193266
Nckap5	chr1	126491782	126493257	5.83	6.14	5.43	0.71	1.6358	0.0174	0	NM_172484
Nsun7	chr5	66259496	66260507	6.09	6.4	5.7	0.71	1.6358	0.0117	0	NM_027602
Nup133	chr8	123948424	123949300	6.45	6.76	6.05	0.71	1.6358	0.00346	0	NM_172288
Pdzd8	chr19	59346034	59346636	6.15	6.47	5.75	0.71	1.6358	0.0105	-255	NM_001033222
Phf23	chr11	69995813	69997108	7	7.31	6.6	0.71	1.6358	0.000456	43	NM_030064
Prkcd	chr14	30624781	30626138	5.56	5.87	5.16	0.71	1.6358	0.0367	70	NM_011103
Slc37a1	chr17	31296256	31297573	6.66	6.97	6.26	0.71	1.6358	0.00167	33	NM_001242427
Spata5l1	chr2	122631462	122632169	5.29	5.6	4.9	0.71	1.6358	0.0518	838	NM_001033256
Vamp3	chr4	151058206	151058748	5.32	5.63	4.92	0.71	1.6358	0.05	-254	NM_009498
Chrd	chr16	20732355	20732808	4.34	4.65	3.94	0.71	1.6358	0.171	-319	NM_009893
Clec5a	chr6	40584910	40585786	3.08	3.39	2.68	0.71	1.6358	0.395	19	NM_001038604
Copg1	chr6	87887425	87887669	3.19	3.5	2.79	0.71	1.6358	0.368	-271	NM_017477
Elavl4	chr4	110351868	110352496	4.88	5.19	4.48	0.71	1.6358	0.0934	0	NM_001163397
Gli1	chr10	127341726	127342404	4.24	4.55	3.84	0.71	1.6358	0.181	-148	NM_010296
Irx6	chr8	92674208	92674929	3.48	3.79	3.08	0.71	1.6358	0.316	0	NM_022428
Kat6b	chr14	21499889	21500438	4.78	5.09	4.38	0.71	1.6358	0.126	105	NM_017479
Mov10	chr3	104817155	104817667	4.52	4.83	4.12	0.71	1.6358	0.141	638	NM_001163441
Mvb12b	chr2	33887661	33888135	4.7	5.01	4.31	0.71	1.6358	0.118	0	NM_175184
Nes	chr3	87971055	87971396	3.3	3.61	2.9	0.71	1.6358	0.364	0	NM_016701
Plcl1	chr1	55406083	55406402	4.81	5.12	4.41	0.71	1.6358	0.101	138	NM_001114663
Ppp1r35	chr5	137778884	137779120	4.52	4.83	4.12	0.71	1.6358	0.14	0	NM_027242
Rasd2	chr8	75212614	75213080	4.24	4.55	3.84	0.71	1.6358	0.181	-864	NM_029182
Rnf157	chr11	116413206	116413750	4.94	5.25	4.54	0.71	1.6358	0.0848	-175	NM_027258
Slit3	chr11	35120783	35121295	4.29	4.6	3.9	0.71	1.6358	0.174	-161	NM_011412
Sod2	chr17	13007915	13008103	3.29	3.6	2.89	0.71	1.6358	0.346	77	NM_013671
Tmem38b	chr4	53825624	53825947	4.39	4.7	3.99	0.71	1.6358	0.171	-98	NM_028053
Ttc22	chr4	106622337	106623410	3.19	3.5	2.79	0.71	1.6358	0.376	0	NM_177667
Wnt11	chr7	98839120	98839391	3.38	3.7	2.99	0.71	1.6358	0.333	276	NM_009519
Zfp759	chr13	67128855	67129201	3.29	3.6	2.89	0.71	1.6358	0.346	628	NM_172392
Bambi	chr18	3507911	3508143	3.9	4.2	3.51	0.7	1.6245	0.254	0	NM_026505
Cd59b	chr2	104069603	104070566	3.96	4.27	3.57	0.7	1.6245	0.239	-444	NM_181858
Cables1	chr18	11838710	11839472	6.26	6.57	5.87	0.7	1.6245	0.00782	0	NM_001146287
Caskin1	chr17	24487793	24488504	5.42	5.72	5.03	0.7	1.6245	0.0537	-279	NM_027937
Casp8ap2	chr4	32614791	32615240	5.68	5.99	5.29	0.7	1.6245	0.0319	-233	NM_001122978
Ccnb1	chr13	100785864	100787083	5.87	6.18	5.48	0.7	1.6245	0.0203	0	NM_172301
Cdkn2c	chr4	109666054	109666792	5.72	6.03	5.33	0.7	1.6245	0.0231	-683	NM_007671
Cyp51	chr5	4104068	4104763	6.27	6.58	5.88	0.7	1.6245	0.00762	0	NM_020010
Lmbr1l	chr15	98917755	98918740	6.04	6.34	5.65	0.7	1.6245	0.0128	0	NM_029098
Mlec	chr5	115156908	115157797	6.23	6.53	5.83	0.7	1.6245	0.00845	379	NM_175403
Nfxl1	chr5	72559120	72559712	5.36	5.66	4.96	0.7	1.6245	0.0473	0	NM_133921
Pgap3	chr11	98399738	98400996	6.32	6.63	5.93	0.7	1.6245	0.00645	0	NM_001033537
Ska3	chr14	57825705	57827579	7.04	7.35	6.64	0.7	1.6245	0.000403	0	NM_198605
Slc26a4	chr12	31559440	31560394	5.45	5.75	5.05	0.7	1.6245	0.0421	0	NM_011867
Stk24	chr14	121377868	121378895	5.95	6.25	5.56	0.7	1.6245	0.0156	335	NM_145465
Ulk2	chr11	61855123	61855779	5.33	5.64	4.94	0.7	1.6245	0.0501	-32	NM_013881
Vav2	chr2	27425798	27426458	5.55	5.85	5.16	0.7	1.6245	0.0355	367	NM_009500
Cldn26	chr16	8424636	8425414	4.83	5.14	4.44	0.7	1.6245	0.111	0	NM_029070
Coro2b	chr9	62537057	62537426	4.42	4.72	4.03	0.7	1.6245	0.189	-14	NM_175484
Cpne2	chr8	94532183	94532803	4.02	4.33	3.63	0.7	1.6245	0.235	-225	NM_153507
Dll3	chr7	28301369	28302392	4.08	4.39	3.69	0.7	1.6245	0.216	0	NM_007866
Dscaml1	chr9	45429987	45430277	4.02	4.33	3.63	0.7	1.6245	0.224	-16	NM_001081270
Elmo1	chr13	20089866	20090799	5.21	5.51	4.82	0.7	1.6245	0.0647	0	NM_080288
Faah	chr4	116017821	116018259	5.05	5.36	4.66	0.7	1.6245	0.0751	0	NM_010173
Ficd	chr5	113735105	113735625	5.11	5.42	4.71	0.7	1.6245	0.0689	-157	NM_001010825
Gpr153	chr4	152273617	152274012	3.08	3.39	2.69	0.7	1.6245	0.387	-350	NM_178406
H2-K1	chr17	34000095	34000725	4.66	4.97	4.27	0.7	1.6245	0.124	0	NM_001001892
Igf2	chr7	142658359	142658965	3.19	3.5	2.79	0.7	1.6245	0.375	0	NM_010514
Inca1	chr11	70700237	70700437	4.74	5.05	4.35	0.7	1.6245	0.113	-83	NM_213729
Krt83	chr15	101438507	101439293	3.9	4.21	3.51	0.7	1.6245	0.257	0	NM_001003668
Man2a1	chr17	64601226	64601535	4.67	4.98	4.27	0.7	1.6245	0.133	-114	NM_008549
Mmp28	chr11	83461869	83462989	4.93	5.24	4.54	0.7	1.6245	0.122	0	NM_080453
Patz1	chr11	3289643	3289879	4.5	4.81	4.11	0.7	1.6245	0.149	513	NR_045109
Pcdha2	chr18	36939155	36939454	3.08	3.39	2.69	0.7	1.6245	0.394	0	NM_198117
Ptpn14	chr1	189727486	189728073	4.63	4.94	4.23	0.7	1.6245	0.127	-195	NM_008976
Ptprr	chr10	116177149	116178105	4.54	4.85	4.15	0.7	1.6245	0.149	0	NM_001161839
Selplg	chr5	113829789	113830432	3.19	3.49	2.79	0.7	1.6245	0.386	69	NM_009151
Tacc2	chr7	130576691	130577723	4.81	5.12	4.41	0.7	1.6245	0.106	0	NM_001004468
Tcp11	chr17	28079586	28080485	4.08	4.39	3.69	0.7	1.6245	0.212	99	NM_013687
Tmem131	chr1	36939697	36939886	4.14	4.44	3.74	0.7	1.6245	0.203	-171	NM_018872
Ube2q2	chr9	55148642	55149257	4.02	4.33	3.63	0.7	1.6245	0.229	-112	NM_180600
Unc119	chr11	78343080	78343385	2.84	3.15	2.44	0.7	1.6245	0.454	-137	NM_011676
Vapa	chr17	65613728	65613929	4.29	4.6	3.9	0.7	1.6245	0.19	-174	NM_013933
Zc3h18	chr8	122376646	122376826	2.97	3.27	2.58	0.7	1.6245	0.421	31	NM_001029994
Zfp746	chr6	48086722	48087121	4.42	4.73	4.03	0.7	1.6245	0.167	-130	NM_001163475
AI854703	chr6	48628602	48629511	4.8	5.1	4.41	0.69	1.61328	0.111	436	NR_027236
Abl1	chr2	31687810	31688125	4.37	4.68	3.98	0.69	1.61328	0.178	-431	NM_001112703
Adm	chr7	110627353	110627560	3.69	3.99	3.31	0.69	1.61328	0.29	-109	NM_009627
Atp6v1c2	chr12	17324293	17325323	5.13	5.43	4.74	0.69	1.61328	0.0722	0	NM_001159632
Capg	chr6	72544255	72544872	2.83	3.13	2.45	0.69	1.61328	0.442	0	NM_007599
Ccdc3	chr2	5138020	5138829	4.59	4.89	4.2	0.69	1.61328	0.155	245	NM_028804
Apol8	chr15	77756096	77757100	5.4	5.7	5.01	0.69	1.61328	0.0551	-868	NM_001081970
Ccno	chr13	112987001	112988824	6.26	6.56	5.87	0.69	1.61328	0.0105	0	NM_001081062
Dgat2	chr7	99182800	99183299	5.72	6.02	5.33	0.69	1.61328	0.0258	-88	NM_026384
Hddc2	chr10	31313316	31314264	6.18	6.49	5.8	0.69	1.61328	0.0106	0	NM_027168
Hunk	chr16	90385196	90386032	6.1	6.4	5.72	0.69	1.61328	0.014	-365	NM_015755
Kat6a	chr8	22858468	22859007	5.56	5.86	5.18	0.69	1.61328	0.0357	-532	NM_001081149
Kcnd2	chr6	21215185	21215993	6.07	6.38	5.69	0.69	1.61328	0.0126	-116	NM_019697
Neurog2	chr3	127632231	127633840	5.88	6.19	5.5	0.69	1.61328	0.0199	0	NM_009718
Pigf	chr17	87024471	87025372	6.41	6.71	6.02	0.69	1.61328	0.00536	29	NM_008838
Pom121l2	chr13	21980911	21982305	5.88	6.18	5.5	0.69	1.61328	0.0232	0	NM_001162928
Rrp1b	chr17	32036406	32037467	6.34	6.64	5.95	0.69	1.61328	0.00654	245	NM_028244
Tigd3	chr19	5893248	5894488	5.88	6.18	5.49	0.69	1.61328	0.0207	0	NM_198634
Tmem63b	chr17	45684626	45686183	7.17	7.47	6.78	0.69	1.61328	0.000417	35	NM_198167
Vps54	chr11	21239447	21240698	6.39	6.69	6	0.69	1.61328	0.0066	559	NM_139061
Zfp266	chr9	20521367	20522133	6.54	6.85	6.16	0.69	1.61328	0.00305	0	NM_001082485
Clasrp	chr7	19604567	19604819	4.37	4.68	3.99	0.69	1.61328	0.172	-100	NM_016680
Dcaf5	chr12	80436844	80437161	4.5	4.81	4.12	0.69	1.61328	0.148	-244	NM_177267
Dlx5	chr6	6881030	6882190	5.18	5.49	4.79	0.69	1.61328	0.0664	0	NM_010056
Fgf12	chr16	28446886	28447478	5.18	5.49	4.79	0.69	1.61328	0.0651	-812	NM_001276420
Gbx2	chr1	89931209	89931689	2.54	2.84	2.15	0.69	1.61328	0.494	-34	NM_010262
Hint1	chr11	54865968	54866330	5.29	5.59	4.9	0.69	1.61328	0.0726	-108	NM_008248
Hvcn1	chr5	122209464	122210992	4.5	4.81	4.12	0.69	1.61328	0.148	0	NM_001042489
Klf2	chr8	72318561	72318803	2.96	3.27	2.57	0.69	1.61328	0.413	-259	NM_008452
Lgr6	chr1	135104590	135104983	2.69	2.99	2.3	0.69	1.61328	0.469	293	NM_001033409
Lhx4	chr1	155741713	155742398	3.76	4.07	3.38	0.69	1.61328	0.276	0	NM_010712
Lrrc24	chr15	76722285	76722649	4.76	5.06	4.38	0.69	1.61328	0.126	-113	NM_198119
Lrrn1	chr6	107529334	107529632	4.28	4.58	3.89	0.69	1.61328	0.191	-94	NM_008516
Maf	chr8	115706597	115706890	3.96	4.27	3.57	0.69	1.61328	0.236	4	NM_001025577
Mir1199	chr8	84011425	84012500	4.77	5.07	4.38	0.69	1.61328	0.124	0	NR_035431
Pcdhgb7	chr18	37751623	37752116	4.9	5.2	4.51	0.69	1.61328	0.107	0	NM_033579
Pde4a	chr9	21165147	21165679	4.47	4.77	4.08	0.69	1.61328	0.172	-35	NM_183408
Pex5l	chr3	33082186	33082423	2.69	2.99	2.3	0.69	1.61328	0.467	613	NM_021483
Rabl6	chr2	25608519	25609078	4.46	4.77	4.08	0.69	1.61328	0.157	-74	NM_001024616
Sertad2	chr11	20631961	20632304	3.9	4.2	3.51	0.69	1.61328	0.253	0	NM_001038625
Sgsm1	chr5	113280263	113281163	2.83	3.14	2.44	0.69	1.61328	0.44	0	NR_027934
Smarca5-ps	chr4	145464537	145464933	2.97	3.27	2.58	0.69	1.61328	0.461	328	NR_002888
Sox1	chr8	12394796	12395027	2.96	3.27	2.57	0.69	1.61328	0.413	-492	NM_009233
Sox30	chr11	45980765	45981576	3.76	4.07	3.38	0.69	1.61328	0.281	456	NM_173384
Sstr4	chr2	148394872	148395186	4.46	4.77	4.07	0.69	1.61328	0.155	-191	NM_009219
Stau2	chr1	16519906	16520522	4.9	5.21	4.51	0.69	1.61328	0.104	-605	NM_025303
Syt2	chr1	134646682	134647650	3.77	4.07	3.38	0.69	1.61328	0.285	2	NM_009307
Tyr	chr7	87494064	87494752	2.53	2.83	2.15	0.69	1.61328	0.511	-654	NM_011661
U05342	chr19	12795890	12796106	5.13	5.43	4.75	0.69	1.61328	0.0859	17	NR_024093
Ube2d1	chr10	71285348	71285673	5.26	5.57	4.87	0.69	1.61328	0.0731	-87	NM_145420
Vmn1r183	chr7	24054268	24054663	2.83	3.14	2.45	0.69	1.61328	0.443	-111	NM_203489
Abhd16a	chr17	35089292	35089489	4.57	4.87	4.19	0.68	1.60214	0.161	2	NM_178592
Adamts14	chr10	61272498	61273167	2.83	3.13	2.45	0.68	1.60214	0.446	271	NM_001081127
Bcl9l	chr9	44497994	44498936	4.89	5.19	4.51	0.68	1.60214	0.108	-200	NM_030256
Adra2a	chr19	54044533	54046225	7.22	7.52	6.84	0.68	1.60214	0.000258	0	NM_007417
Agpat5	chr8	18845605	18846217	6.04	6.34	5.66	0.68	1.60214	0.0172	-62	NM_026792
Arl15	chr13	113793849	113794425	5.89	6.2	5.51	0.68	1.60214	0.0197	-83	NM_172595
Asun	chr6	146577563	146577818	5.49	5.79	5.11	0.68	1.60214	0.0499	17	NM_138757
Bag5	chr12	111711832	111712778	6.17	6.47	5.79	0.68	1.60214	0.0133	478	NM_027404
D17Wsu92e	chr17	27819078	27820375	7.01	7.31	6.64	0.68	1.60214	0.000734	167	NM_001033279
Daam1	chr12	71831123	71832869	7.53	7.83	7.16	0.68	1.60214	4.77e-05	46	NM_172464
Dnajc16	chr4	141789788	141790353	5.39	5.69	5.01	0.68	1.60214	0.0516	291	NM_172338
Hs3st5	chr10	36506215	36506916	5.6	5.9	5.22	0.68	1.60214	0.0393	0	NM_001081208
Kcns1	chr2	164170499	164171457	5.55	5.85	5.18	0.68	1.60214	0.0391	0	NM_008435
Klhl22	chr16	17759970	17760847	6.27	6.57	5.89	0.68	1.60214	0.00821	350	NM_145479
Lrrfip1	chr1	90998124	90998683	5.84	6.15	5.46	0.68	1.60214	0.021	-44	NM_001111312
Man1b1	chr2	25332734	25333704	6.3	6.6	5.92	0.68	1.60214	0.00758	0	NM_001029983
Mastl	chr2	23155400	23155924	5.45	5.76	5.07	0.68	1.60214	0.0496	100	NM_025979
Ntrk2	chr13	58808079	58808597	6.07	6.37	5.69	0.68	1.60214	0.0172	247	NM_001025074
Pcid2	chr8	13103943	13104873	6.13	6.43	5.76	0.68	1.60214	0.0114	470	NM_178708
Phactr3	chr2	178118650	178119928	5.67	5.97	5.29	0.68	1.60214	0.0327	0	NM_001177789
Phldb2	chr16	45844427	45844897	5.57	5.87	5.2	0.68	1.60214	0.0373	-50	NM_153412
Polr3e	chr7	120918180	120919139	5.98	6.28	5.6	0.68	1.60214	0.0183	437	NM_025298
Ptpla	chr2	14054558	14055225	5.72	6.02	5.34	0.68	1.60214	0.0284	810	NM_001012396
Scrib	chr15	76068427	76069389	5.7	6	5.33	0.68	1.60214	0.0299	341	NM_134089
Strn	chr17	78734806	78736513	7.44	7.74	7.05	0.68	1.60214	6.81e-05	47	NM_011500
Twsg1	chr17	65949925	65950968	5.61	5.91	5.23	0.68	1.60214	0.0342	219	NM_023053
Txlna	chr4	129640829	129641092	5.47	5.77	5.09	0.68	1.60214	0.0543	0	NM_001199695
Unc5a	chr13	54948238	54948926	5.5	5.8	5.12	0.68	1.60214	0.042	-506	NM_153131
Cyth2	chr7	45814650	45815152	4.92	5.22	4.54	0.68	1.60214	0.107	-335	NM_011181
Dock9	chr14	121798683	121798873	3.45	3.75	3.07	0.68	1.60214	0.345	-950	NM_134074
Frrs1l	chr4	56990418	56990893	5.12	5.42	4.74	0.68	1.60214	0.0806	-28	NM_001142965
Hfe	chr13	23709737	23709933	2.69	2.99	2.31	0.68	1.60214	0.463	878	NM_010424
Jph3	chr8	121729596	121729789	3.53	3.83	3.15	0.68	1.60214	0.341	-770	NM_020605
Kcnq2	chr2	181135332	181135799	4.92	5.22	4.54	0.68	1.60214	0.113	-108	NM_001006680
Mbd3	chr10	80399084	80399282	2.54	2.83	2.16	0.68	1.60214	0.489	197	NM_013595
Mir128-2	chr9	112118018	112119031	4.58	4.88	4.2	0.68	1.60214	0.147	0	NR_029823
Nox4	chr7	87246053	87247348	4.92	5.22	4.54	0.68	1.60214	0.106	0	NM_015760
Optn	chr2	5064111	5064528	4.12	4.42	3.74	0.68	1.60214	0.225	-174	NM_181848
Pdzrn4	chr15	92396610	92397080	4.65	4.96	4.27	0.68	1.60214	0.134	0	NM_001164593
Pip5k1a	chr3	95107068	95107319	4.92	5.22	4.54	0.68	1.60214	0.102	-211	NM_008847
Rabep2	chr7	126429364	126430011	5.14	5.44	4.77	0.68	1.60214	0.0834	598	NM_030566
Rap1gap	chr4	137680957	137681586	4.23	4.52	3.85	0.68	1.60214	0.211	-81	NM_001081155
2021-09-09	chr11	117199797	117200278	2.37	2.66	1.99	0.68	1.60214	0.543	137	NM_001113486
Sf3a2	chr10	80798681	80798861	3.69	3.99	3.31	0.68	1.60214	0.291	0	NM_013651
Six2	chr17	85689051	85689425	2.53	2.83	2.15	0.68	1.60214	0.519	-798	NM_011380
Sla	chr15	66810750	66812068	4.23	4.53	3.85	0.68	1.60214	0.203	525	NM_009192
Slc2a10	chr2	165503306	165504757	4.62	4.92	4.24	0.68	1.60214	0.142	0	NM_130451
Snora64	chr17	24720593	24721001	5.04	5.34	4.66	0.68	1.60214	0.0902	0	NR_002897
Sod3	chr5	52363349	52364492	4.12	4.42	3.74	0.68	1.60214	0.22	0	NM_011435
St8sia2	chr7	74013138	74013567	4.17	4.48	3.79	0.68	1.60214	0.212	115	NM_009181
Tcerg1l	chr7	138397857	138398549	4.62	4.92	4.23	0.68	1.60214	0.146	-128	NM_183289
Ttc17	chr2	94406469	94406676	4.58	4.88	4.2	0.68	1.60214	0.148	13	NM_183106
Ube2q2	chr9	55149603	55149786	2.69	2.99	2.31	0.68	1.60214	0.471	235	NM_180600
Zcchc14	chr8	121651871	121652294	5.17	5.47	4.79	0.68	1.60214	0.0714	0	NM_080855
Acot7	chr4	152186395	152186726	2.36	2.66	1.98	0.67	1.59107	0.518	262	NM_001146057
Ap3b1	chr13	94358966	94359291	5.03	5.33	4.66	0.67	1.59107	0.102	7	NM_009680
Ap5b1	chr19	5566914	5567606	5.09	5.39	4.71	0.67	1.59107	0.0852	-468	NM_001033448
Arhgap23	chr11	97449829	97450037	4	4.3	3.63	0.67	1.59107	0.248	-123	NM_021493
Ascl5	chr1	136050704	136051674	3.54	3.83	3.16	0.67	1.59107	0.329	0	NM_001270609
BC064078	chr6	128992749	128993474	3.36	3.65	2.99	0.67	1.59107	0.363	0	NR_015455
Alg1	chr16	5233662	5234516	6.13	6.43	5.75	0.67	1.59107	0.0146	42	NM_145362
Ankrd42	chr7	92636138	92637086	6.56	6.85	6.19	0.67	1.59107	0.00393	56	NM_028665
Arl8a	chr1	135146203	135146627	5.74	6.03	5.36	0.67	1.59107	0.0298	-207	NM_026823
Asphd1	chr7	126949082	126949923	6.03	6.33	5.66	0.67	1.59107	0.0153	0	NM_001039645
Chsy3	chr18	59174586	59175219	5.66	5.95	5.29	0.67	1.59107	0.0501	-121	NM_001081328
Crkl	chr16	17451471	17451862	5.84	6.14	5.47	0.67	1.59107	0.0295	-125	NM_007764
Crmp1	chr5	37246262	37247097	6.29	6.59	5.92	0.67	1.59107	0.00936	499	NM_007765
Ets2	chr16	95701915	95702521	5.68	5.98	5.31	0.67	1.59107	0.0345	0	NM_011809
Fubp3	chr2	31572093	31572928	5.95	6.25	5.57	0.67	1.59107	0.0183	0	NM_001033389
Gnpda1	chr18	38337956	38338929	6.34	6.63	5.96	0.67	1.59107	0.0073	64	NM_011937
Gpr180	chr14	118136462	118136973	5.64	5.94	5.27	0.67	1.59107	0.0389	-154	NM_021434
Gpr26	chr7	131967309	131968905	7.34	7.64	6.97	0.67	1.59107	0.00026	850	NM_173410
Grik3	chr4	125490876	125492975	7.24	7.53	6.86	0.67	1.59107	0.000244	46	NM_001081097
Kndc1	chr7	139894309	139894885	5.43	5.72	5.05	0.67	1.59107	0.0509	0	NM_177261
Lin9	chr1	180641329	180642419	5.61	5.91	5.23	0.67	1.59107	0.0383	0	NM_175186
Mxd4	chr5	34187995	34188791	6.13	6.42	5.76	0.67	1.59107	0.0144	-286	NM_010753
Nudt4	chr10	95564323	95564778	5.67	5.96	5.29	0.67	1.59107	0.033	-157	NM_027722
Oprd1	chr4	132143411	132144375	5.81	6.1	5.43	0.67	1.59107	0.0272	111	NM_013622
Orc2	chr1	58503792	58504939	6.59	6.89	6.22	0.67	1.59107	0.00436	170	NM_001271526
Ovca2	chr11	75178122	75178795	5.55	5.84	5.18	0.67	1.59107	0.0438	13	NM_027136
Ppp2r5e	chr12	75596483	75597221	6.24	6.54	5.87	0.67	1.59107	0.0104	-284	NM_012024
Tle2	chr10	81575325	81576042	6.02	6.32	5.65	0.67	1.59107	0.0169	39	NM_019725
Tmem167b	chr3	108561432	108562426	6.83	7.13	6.46	0.67	1.59107	0.00156	40	NM_026198
Ube2v2	chr16	15593507	15594255	5.9	6.2	5.53	0.67	1.59107	0.0209	263	NM_001159351
Usp3	chr9	66593168	66593879	5.74	6.03	5.36	0.67	1.59107	0.0301	-189	NM_144937
Zfp219	chr14	52020068	52021024	6.41	6.7	6.03	0.67	1.59107	0.00569	0	NM_027248
Cuedc1	chr11	88099594	88100264	5.38	5.68	5.01	0.67	1.59107	0.0594	449	NM_198013
Dbndd2	chr2	164485673	164486298	5.24	5.54	4.87	0.67	1.59107	0.0737	0	NM_001048227
Epc2	chr2	49450709	49451181	4.75	5.05	4.38	0.67	1.59107	0.132	-305	NM_172663
Fads3	chr19	10040898	10041327	4	4.3	3.63	0.67	1.59107	0.249	-221	NM_021890
Gdf10	chr14	33922790	33923394	2.53	2.83	2.16	0.67	1.59107	0.492	-193	NM_145741
Gng7	chr10	81000542	81001322	3.45	3.75	3.08	0.67	1.59107	0.343	43	NM_001038655
Hmga2-ps1	chr1	176835717	176836261	3.45	3.75	3.07	0.67	1.59107	0.343	0	NR_037996
Hrk	chr5	118169111	118169700	4.94	5.24	4.57	0.67	1.59107	0.106	-64	NM_007545
Lad1	chr1	135818299	135818715	2.36	2.65	1.98	0.67	1.59107	0.519	0	NM_133664
Lrrc10b	chr19	10456128	10457202	4	4.3	3.63	0.67	1.59107	0.248	245	NM_001111140
2021-03-01	chr1	184810546	184811016	2.35	2.65	1.98	0.67	1.59107	0.527	297	NM_001081361
Mc3r	chr2	172248048	172248757	3.53	3.83	3.16	0.67	1.59107	0.33	0	NM_008561
Micall1	chr15	79108161	79108891	5	5.3	4.63	0.67	1.59107	0.0975	-92	NM_177461
Mpped2	chr2	106694027	106694363	4.68	4.98	4.3	0.67	1.59107	0.155	569	NM_001143683
Msantd3	chr4	48539791	48540264	5.22	5.51	4.84	0.67	1.59107	0.0718	0	NM_001145925
Pradc1	chr6	85450725	85451054	4.36	4.65	3.99	0.67	1.59107	0.19	248	NM_001163427
Prkar2b	chr12	32061418	32061826	4.75	5.05	4.38	0.67	1.59107	0.13	-140	NM_011158
Ramp2	chr11	101245712	101246294	4.75	5.05	4.38	0.67	1.59107	0.129	-40	NM_019444
Rogdi	chr16	5013791	5014115	4.36	4.65	3.99	0.67	1.59107	0.188	-239	NM_133185
Rpl27	chr11	101441932	101442109	2.53	2.83	2.16	0.67	1.59107	0.496	-136	NM_011289
Serpine2	chr1	79858895	79859238	3.81	4.11	3.44	0.67	1.59107	0.504	-231	NM_009255
Slc29a4	chr5	142701503	142702014	3.45	3.74	3.08	0.67	1.59107	0.346	-87	NM_146257
Slc45a3	chr1	131962427	131962952	4.01	4.3	3.63	0.67	1.59107	0.252	0	NM_001177628
Slc9a4	chr1	40579957	40580452	4.36	4.65	3.98	0.67	1.59107	0.196	0	NM_177084
Syt6	chr3	103575460	103576286	4.85	5.15	4.48	0.67	1.59107	0.118	0	NM_001276681
Trim58	chr11	58640185	58641328	5.11	5.4	4.74	0.67	1.59107	0.0977	0	NM_001039047
Vmn2r10	chr5	109006914	109007343	3.26	3.56	2.89	0.67	1.59107	0.399	-479	NM_009491
Vstm2l	chr2	157913520	157913847	3.45	3.74	3.08	0.67	1.59107	0.344	-806	NM_198627
Wac	chr18	7868853	7869121	4.71	5.01	4.34	0.67	1.59107	0.175	0	NR_027465
Zscan4d	chr7	11166645	11167068	2.36	2.65	1.98	0.67	1.59107	0.519	-498	NM_001100186
Adamts18	chr8	113847799	113848304	4.52	4.82	4.15	0.66	1.58008	0.185	535	NM_172466
Adcy5	chr16	35153994	35154717	5.31	5.6	4.94	0.66	1.58008	0.0647	-919	NM_001012765
Ahrr	chr13	74291848	74292757	4.6	4.89	4.24	0.66	1.58008	0.156	0	NM_009644
Ank1	chr8	23057870	23059315	4.91	5.2	4.54	0.66	1.58008	0.119	0	NM_031158
Atxn7	chr14	14013295	14014062	5.37	5.66	5.01	0.66	1.58008	0.0645	805	NM_139227
BC030307	chr10	86705819	86706020	4.48	4.77	4.11	0.66	1.58008	0.206	9	NM_001003910
Babam1	chr8	71396362	71396775	4.52	4.81	4.15	0.66	1.58008	0.182	-80	NM_026636
Banp	chr8	121950191	121950445	5.31	5.6	4.94	0.66	1.58008	0.0651	-88	NM_001110100
Bcl3	chr7	19822846	19823150	2.36	2.65	1.99	0.66	1.58008	0.528	-92	NM_033601
Bean1	chr8	104170044	104170675	3.74	4.03	3.37	0.66	1.58008	0.313	0	NM_001141922
Bmp2	chr2	133552320	133552745	4.26	4.55	3.9	0.66	1.58008	0.225	-454	NM_007553
Brsk1	chr7	4690149	4690533	4.16	4.45	3.79	0.66	1.58008	0.238	-395	NM_001168572
Casc1	chr6	145210530	145211029	5.28	5.58	4.92	0.66	1.58008	0.0678	0	NM_177222
Ccdc125	chr13	100669070	100670560	5.4	5.69	5.03	0.66	1.58008	0.0593	0	NM_001168386
Cdca7l	chr12	117843202	117843751	4.56	4.85	4.2	0.66	1.58008	0.161	-110	NM_146040
Cenpj	chr14	56571265	56571841	5.11	5.4	4.74	0.66	1.58008	0.112	5	NM_001014996
AW011738	chr4	156203284	156204500	6.35	6.64	5.98	0.66	1.58008	0.0111	1	NR_030671
Ap1b1	chr11	4986441	4988177	7.09	7.38	6.72	0.66	1.58008	0.000621	0	NM_001243044
Arf6	chr12	69371249	69371942	6.04	6.33	5.67	0.66	1.58008	0.0194	-208	NM_007481
Cops2	chr2	125858788	125859776	6.52	6.81	6.15	0.66	1.58008	0.00506	0	NM_009939
Cops3	chr11	59839915	59840427	5.68	5.97	5.31	0.66	1.58008	0.0419	-149	NM_011991
Ddx5	chr11	106787699	106788426	5.94	6.24	5.57	0.66	1.58008	0.021	68	NM_007840
Exoc8	chr8	124896392	124897222	5.8	6.09	5.43	0.66	1.58008	0.0321	483	NM_198103
Fam160b1	chr19	57361521	57362318	6.3	6.59	5.93	0.66	1.58008	0.00873	513	NM_145505
Fam171b	chr2	83812812	83813381	5.91	6.2	5.54	0.66	1.58008	0.0217	85	NM_175514
Frmpd1	chr4	45184910	45186125	5.71	6	5.34	0.66	1.58008	0.0346	5	NM_001081172
Hectd1	chr12	51827991	51829118	5.93	6.22	5.56	0.66	1.58008	0.0213	418	NM_144788
Hivep2	chr10	13964870	13965795	6.8	7.09	6.43	0.66	1.58008	0.00205	-584	NM_010437
Hsp90aa1	chr12	110696632	110697212	6.01	6.31	5.65	0.66	1.58008	0.0173	-238	NM_010480
Med17	chr9	15278827	15280748	7.46	7.75	7.09	0.66	1.58008	0.000124	0	NM_144933
Mrpl38	chr11	116137648	116138865	6.12	6.41	5.75	0.66	1.58008	0.015	3	NM_024177
Pycr2	chr1	180903715	180904199	5.64	5.93	5.27	0.66	1.58008	0.0387	-75	NM_133705
Rbms1	chr2	60962636	60963208	5.6	5.9	5.23	0.66	1.58008	0.0407	0	NM_020296
Sec23b	chr2	144556215	144557012	6.57	6.86	6.2	0.66	1.58008	0.00389	0	NM_001252543
Slc25a42	chr8	70211370	70212222	6.12	6.42	5.76	0.66	1.58008	0.0152	59	NM_001007570
Slc25a46	chr18	31609624	31610341	5.8	6.09	5.43	0.66	1.58008	0.0305	0	NM_026165
Trim36	chr18	46198917	46199565	5.49	5.78	5.12	0.66	1.58008	0.0489	-100	NM_001170855
Usp2	chr9	44067069	44067902	6.47	6.76	6.11	0.66	1.58008	0.00637	49	NM_198092
Wdr17	chr8	54723505	54725108	6.96	7.25	6.59	0.66	1.58008	0.00122	0	NM_001172152
Zdhhc23	chr16	43978112	43979659	6.21	6.5	5.85	0.66	1.58008	0.0158	0	NM_001007460
Zfp276	chr8	123254279	123255519	6.59	6.88	6.22	0.66	1.58008	0.0038	85	NM_020497
Fem1a	chr17	56257255	56257955	5.24	5.54	4.87	0.66	1.58008	0.0892	463	NM_010192
Fmnl3	chr15	99370618	99370854	3.16	3.45	2.79	0.66	1.58008	0.412	-153	NM_011711
Gatad2a	chr8	69972973	69973726	4.88	5.17	4.51	0.66	1.58008	0.116	657	NM_001113346
Gltp	chr5	114691132	114691502	3.88	4.17	3.51	0.66	1.58008	0.281	-198	NM_019821
Gprc5c	chr11	114852299	114852832	4.56	4.85	4.19	0.66	1.58008	0.172	270	NM_147217
Hid1	chr11	115367798	115368053	4.56	4.85	4.19	0.66	1.58008	0.18	-80	NM_175454
Htra4	chr8	25037519	25038590	4.91	5.21	4.54	0.66	1.58008	0.109	372	NM_001081187
Impad1	chr4	4792938	4793684	4.85	5.14	4.48	0.66	1.58008	0.129	0	NM_177730
Kcng2	chr18	80362532	80363311	4.26	4.55	3.89	0.66	1.58008	0.209	943	NM_001190373
Larp4b	chr13	9094663	9095487	5.14	5.43	4.77	0.66	1.58008	0.0817	759	NM_172585
Lmnb1	chr18	56706925	56707683	5.26	5.55	4.89	0.66	1.58008	0.0765	-130	NM_010721
Lmtk2	chr5	144100028	144100211	3.16	3.45	2.79	0.66	1.58008	0.416	-225	NM_001081109
Map4k2	chr19	6340837	6341036	3.26	3.55	2.9	0.66	1.58008	0.389	-214	NM_009006
Msc	chr1	14754912	14755470	4.91	5.21	4.54	0.66	1.58008	0.11	496	NM_010827
Noc2l	chr4	156236282	156236597	3.88	4.17	3.51	0.66	1.58008	0.274	273	NM_021303
Nup85	chr11	115563724	115564179	5.46	5.76	5.1	0.66	1.58008	0.0577	-265	NM_001002929
Onecut1	chr9	74862736	74863628	4.26	4.55	3.89	0.66	1.58008	0.213	816	NM_008262
Ostf1	chr19	18630991	18631694	5.38	5.67	5.01	0.66	1.58008	0.069	119	NM_017375
Pabpc4	chr4	123282399	123282941	3.94	4.24	3.58	0.66	1.58008	0.267	0	NM_130881
Pcdhb3	chr18	37300849	37301173	3.35	3.64	2.98	0.66	1.58008	0.4	51	NM_053128
Rcn1	chr2	105399371	105399925	5.26	5.55	4.89	0.66	1.58008	0.071	-53	NM_009037
Slc26a4	chr12	31558454	31559112	4.21	4.5	3.84	0.66	1.58008	0.22	857	NM_011867
Slc35f1	chr10	52690498	52690818	4.88	5.17	4.51	0.66	1.58008	0.115	0	NM_178675
Slc41a2	chr10	83337635	83338311	5.24	5.53	4.87	0.66	1.58008	0.0834	0	NM_177388
Tprn	chr2	25262726	25263033	3.74	4.03	3.37	0.66	1.58008	0.315	129	NM_175286
Tsc1	chr2	28640493	28640924	4.52	4.81	4.16	0.66	1.58008	0.171	-319	NM_022887
Upf2	chr2	5951148	5951357	4.77	5.06	4.41	0.66	1.58008	0.163	-112	NM_001081132
Wnk2	chr13	49147320	49147650	5.11	5.4	4.74	0.66	1.58008	0.0871	364	NM_029361
Zfp85-rs1	chr13	67755270	67755629	4.88	5.17	4.51	0.66	1.58008	0.115	-137	NM_001001130
Aadacl3	chr4	144462651	144463039	3.04	3.33	2.68	0.65	1.56917	0.435	717	NM_001085503
Adamts3	chr5	89883613	89883923	3.81	4.1	3.45	0.65	1.56917	0.325	-280	NM_177872
Adra1b	chr11	43836614	43836881	3.67	3.95	3.31	0.65	1.56917	0.324	-283	NM_007416
Atl3	chr19	7494438	7494860	5.07	5.36	4.71	0.65	1.56917	0.0984	1	NM_146091
Cdcp1	chr9	123215459	123215893	2.35	2.64	1.99	0.65	1.56917	0.535	145	NM_133974
Cdk19	chr10	40349538	40349822	4.43	4.72	4.07	0.65	1.56917	0.194	231	NM_198164
[truncated: 586 more rows]
