# Supplementary material for: Inhibition of histone methyltransferase Smyd3 rescues NMDAR and cognitive deficits in a tauopathy mouse model
Source: Nat Commun. 2023 Jan 6;14:91. doi: 10.1038/s41467-022-35749-6 (PMC9822922; doi:10.1038/s41467-022-35749-6)
Supplement: Supplementary file 4 — Supplementary Data 2 [file 41467_2022_35749_MOESM4_ESM.xlsx]

## Sheet: Sup. Data 2
Sup. Data 2. Reactome Pathway Analysis of Differentially Expressed H3K4me3 Peaks at Promoters in P301S Tau Mice
Reactome pathways	Fold Enrichment	P-value	FDR
Metabolism of proteins (R-MMU-392499)	2.7	3.67e-20	6.06e-17
Post-translational protein modification (R-MMU-597592)	2.97	8.84e-20	7.29e-17
Antigen processing: Ubiquitination & Proteasome degradation (R-MMU-983168)	4.5	1.13e-11	3.71e-09
Cytokine Signaling in Immune system (R-MMU-1280215)	3.41	9.84e-12	4.06e-09
Immune System (R-MMU-168256)	2.03	3.58e-10	9.85e-08
Deubiquitination (R-MMU-5688426)	4.51	4.49e-10	1.06e-07
Ub-specific processing proteases (R-MMU-5689880)	5.28	5.73e-10	1.18e-07
Class I MHC mediated antigen processing & presentation (R-MMU-983169)	3.71	1.08e-09	1.98e-07
Signaling by Receptor Tyrosine Kinases (R-MMU-9006934)	3.43	2e-09	3.3e-07
Signal Transduction (R-MMU-162582)	1.75	2.27e-08	3.41e-06
Adaptive Immune System (R-MMU-1280218)	2.42	2.56e-07	3.52e-05
FLT3 Signaling (R-MMU-9607240)	3.62	6.41e-07	8.13e-05
Intracellular signaling by second messengers (R-MMU-9006925)	3.51	1.04e-06	0.000122
MAPK family signaling cascades (R-MMU-5683057)	3.42	1.55e-06	0.000171
Regulation of mRNA stability by proteins that bind AU-rich elements (R-MMU-450531)	5.9	2.74e-06	0.000283
CLEC7A (Dectin-1) signaling (R-MMU-5607764)	5.77	3.41e-06	0.000312
RAF/MAP kinase cascade (R-MMU-5673001)	3.5	3.35e-06	0.000325
MAPK1/MAPK3 signaling (R-MMU-5684996)	3.41	4.74e-06	0.000411
Neddylation (R-MMU-8951664)	3.53	5.2e-06	0.000429
Protein ubiquitination (R-MMU-8852135)	6.53	8.36e-06	0.000627
Transcriptional Regulation by TP53 (R-MMU-3700989)	3.17	7.99e-06	0.000628
PIP3 activates AKT signaling (R-MMU-1257604)	3.37	9.79e-06	0.000673
Signaling by Interleukins (R-MMU-449147)	3.24	9.66e-06	0.000693
C-type lectin receptors (CLRs) (R-MMU-5621481)	4.69	2.3e-05	0.00151
Regulation of TP53 Activity (R-MMU-5633007)	3.75	4.85e-05	0.00308
APC/C-mediated degradation of cell cycle proteins (R-MMU-174143)	5.1	5.77e-05	0.0034
Signaling by WNT (R-MMU-195721)	2.92	6.06e-05	0.00345
Regulation of mitotic cell cycle (R-MMU-453276)	5.1	5.77e-05	0.00353
N-glycan antennae elongation in the medial/trans-Golgi (R-MMU-975576)	10.03	7.08e-05	0.00389
Regulation of PTEN stability and activity (R-MMU-8948751)	5.53	7.63e-05	0.00393
Axon guidance (R-MMU-422475)	2.87	7.61e-05	0.00405
CDK-mediated phosphorylation and removal of Cdc6 (R-MMU-69017)	5.3	0.000103	0.00515
TCF dependent signaling in response to WNT (R-MMU-201681)	3.28	0.000108	0.00522
Regulation of APC/C activators between G1/S and early anaphase (R-MMU-176408)	8.96	0.000122	0.00574
Interferon gamma signaling (R-MMU-877300)	12.29	0.000129	0.00593
APC/C:Cdc20 mediated degradation of mitotic proteins (R-MMU-176409)	5.08	0.000137	0.00612
Activation of APC/C and APC/C:Cdc20 mediated degradation of mitotic proteins (R-MMU-176814)	5.02	0.000151	0.00621
PTEN Regulation (R-MMU-6807070)	4.11	0.000149	0.0063
Olfactory Signaling Pathway (R-MMU-381753)	< 0.01	0.000148	0.00641
Gene expression (Transcription) (R-MMU-74160)	1.82	0.000171	0.00673
Synthesis of active ubiquitin: roles of E1 and E2 enzymes (R-MMU-8866652)	8.36	0.00017	0.00682
Global Genome Nucleotide Excision Repair (GG-NER) (R-MMU-5696399)	4.7	0.000235	0.009
Generic Transcription Pathway (R-MMU-212436)	1.92	0.000261	0.00976
IGF1R signaling cascade (R-MMU-2428924)	5.97	0.000314	0.0113
IRS-related events triggered by IGF1R (R-MMU-2428928)	5.97	0.000314	0.0115
Asparagine N-linked glycosylation (R-MMU-446203)	2.69	0.000358	0.0123
Signaling by Type 1 Insulin-like Growth Factor 1 Receptor (IGF1R) (R-MMU-2404192)	5.85	0.000351	0.0123
TNFR1-induced proapoptotic signaling (R-MMU-5357786)	13.93	0.000429	0.0144
Signaling by NTRKs (R-MMU-166520)	4.78	0.000471	0.0146
Switching of origins to a post-replicative state (R-MMU-69052)	4.23	0.000483	0.0148
RNA Polymerase II Transcription (R-MMU-73857)	1.81	0.000449	0.0148
Cyclin E associated events during G1/S transition (R-MMU-69202)	4.78	0.000471	0.0149
DNA Damage Recognition in GG-NER (R-MMU-5696394)	6.78	0.000462	0.015
Cdc20:Phospho-APC/C mediated degradation of Cyclin A (R-MMU-174184)	4.71	0.000513	0.0154
Cyclin A:Cdk2-associated events at S phase entry (R-MMU-69656)	4.64	0.000559	0.0162
APC:Cdc20 mediated degradation of cell cycle proteins prior to satisfation of the cell cycle checkpoint (R-MMU-179419)	4.64	0.000559	0.0164
AUF1 (hnRNP D0) binds and destabilizes mRNA (R-MMU-450408)	5.32	0.000591	0.0168
G alpha (s) signalling events (R-MMU-418555)	0.16	0.000638	0.0178
Reelin signalling pathway (R-MMU-8866376)	25.08	0.000651	0.0179
G2/M Transition (R-MMU-69275)	2.99	0.000706	0.0191
Mitotic G2-G2/M phases (R-MMU-453274)	2.95	0.000776	0.0206
Elastic fibre formation (R-MMU-1566948)	5.83	0.000943	0.0247
Signaling by VEGF (R-MMU-194138)	3.8	0.000978	0.0252
Cell Cycle Checkpoints (R-MMU-69620)	2.51	0.00105	0.0262
Transcriptional regulation by RUNX2 (R-MMU-8878166)	4.8	0.00103	0.0262
Autodegradation of Cdh1 by Cdh1:APC/C (R-MMU-174084)	4.72	0.00113	0.0278
S Phase (R-MMU-69242)	3.15	0.00119	0.0289
Regulation of TP53 Activity through Acetylation (R-MMU-6804758)	6.97	0.00124	0.0297
Oxygen-dependent proline hydroxylation of Hypoxia-inducible Factor Alpha (R-MMU-1234176)	4.5	0.00145	0.0342
RUNX1 regulates transcription of genes involved in differentiation of HSCs (R-MMU-8939236)	4.43	0.00157	0.0355
G1/S DNA Damage Checkpoints (R-MMU-69615)	4.43	0.00157	0.036
APC/C:Cdc20 mediated degradation of Securin (R-MMU-174154)	4.43	0.00157	0.0365
Nucleotide Excision Repair (R-MMU-5696398)	3.48	0.00172	0.0383
Cell Cycle (R-MMU-1640170)	1.98	0.00175	0.0384
Transport to the Golgi and subsequent modification (R-MMU-948021)	2.82	0.00177	0.0385
Phosphorylation of the APC/C (R-MMU-176412)	8.8	0.00183	0.0392
Extra-nuclear estrogen signaling (R-MMU-9009391)	4.24	0.00199	0.042
Programmed Cell Death (R-MMU-5357801)	3.39	0.00205	0.0427
Chromatin organization (R-MMU-4839726)	2.91	0.00214	0.0431
Chromatin modifying enzymes (R-MMU-3247509)	2.91	0.00214	0.0437
Cellular response to hypoxia (R-MMU-1234174)	4.18	0.00214	0.0442
APC/C:Cdh1 mediated degradation of Cdc20 and other APC/C:Cdh1 targeted proteins in late mitosis/early G1 (R-MMU-174178)	4.12	0.00231	0.0442
Regulation of TP53 Degradation (R-MMU-6804757)	5.97	0.00229	0.0444
VEGFA-VEGFR2 Pathway (R-MMU-4420097)	3.67	0.00225	0.0446
Regulation of TP53 Expression and Degradation (R-MMU-6806003)	5.97	0.00229	0.0449
Tetrahydrobiopterin (BH4) synthesis, recycling, salvage and regulation (R-MMU-1474151)	13.93	0.00238	0.0452
TCR signaling (R-MMU-202403)	3.3	0.00242	0.0454
Negative regulation of MET activity (R-MMU-6807004)	7.96	0.00252	0.0467
The role of GTSE1 in G2/M progression after G2 checkpoint (R-MMU-8852276)	4.01	0.00267	0.0489
