# Supplementary material for: Inhibition of histone methyltransferase Smyd3 rescues NMDAR and cognitive deficits in a tauopathy mouse model
Source: Nat Commun. 2023 Jan 6;14:91. doi: 10.1038/s41467-022-35749-6 (PMC9822922; doi:10.1038/s41467-022-35749-6)
Supplement: Supplementary file 5 — Supplementary Data 3 [file 41467_2022_35749_MOESM5_ESM.xlsx]

## Sheet: Sup. Data 3
Sup. Data 3. Synaptic Genes with Increased H3K4me3 Occupancy at Promoters in P301S Tau Mice
gene symbol	gene hgnc_id	SynGO ID	gene synonyms
SLC6A5	HGNC:11051	740	GLYT2,NET1
SLC6A9	HGNC:11056	742	GLYT1
DMXL2	HGNC:2938	477	RC3,KIAA0856,DFNA71
MARCKSL1	HGNC:7142	832	F52,MACMARCKS,MLP1,MLP
TRIM9	HGNC:16288	2497	SPRING,RNF91
YWHAZ	HGNC:12855	2352	KCIP-1,14-3-3-ZETA,YWHAD
PLXND1	HGNC:9107	3116	KIAA0620
HOMER2	HGNC:17513	220	CPD,CUPIDIN,VESL-2,HOMER-2B,HOMER-2,HOMER-2A,DFNA68
HOMER3	HGNC:17514	221	HOMER-3
ABI1	HGNC:11320	465	E3B1,ABI-1,SSH3BP1
SHANK3	HGNC:14294	530	SPANK-2,PROSAP2,KIAA1650,PSAP2
SHANK1	HGNC:15474	532	SSTRIP,SPANK-1,SYNAMON
PPP1R9B	HGNC:9298	914	SPN,SPINO,PPP1R6,PPP1R9
DYNLL2	HGNC:24596	983	MGC17810,DLC2,DNCL1B,RSPH22
MAP2K1	HGNC:6840	1143	MEK1,MAPKK1,PRKMK1
EIF4G2	HGNC:3297	1849	DAP5,NAT1,P97
TSC1	HGNC:12362	1853	KIAA0243,LAM,HAMARTIN,TSC
HNRNPH1	HGNC:5041	1880	HNRNPH,HNRPH1
DBN1	HGNC:2695	1964	D0S117E
ARHGAP44	HGNC:29096	2123	KIAA0672,RICH-2,RICH2
GRIP2	HGNC:23841	2145	KIAA1719
MPDZ	HGNC:7208	2503	MUPP1
ABL1	HGNC:76	2676	JTK7,C-ABL,P150,ABL
DISC1	HGNC:2888	2991
PAK6	HGNC:16061	3907	PAK5
RIMS1	HGNC:17282	62	RIM,KIAA0340,RIM1,RAB3IP2,CORD7
CTBP2	HGNC:2495	76	RIBEYE
RIMS2	HGNC:17283	115	KIAA0751,RIM2,OBOE,RAB3IP3
ERC1	HGNC:17072	331	ELKS,KIAA1081,CAST2,MGC12974,RAB6IP2
CADPS	HGNC:1426	494	CAPS,KIAA1121,CAPS1,UNC-31
STX6	HGNC:11441	1290
STX12	HGNC:11430	2684	STX13,STX14
SYNJ1	HGNC:11503	701	INPP5G,PARK20
SLC18A2	HGNC:10935	474	SVMT,SVAT,VMAT2
SLC17A6	HGNC:16703	639	DNPI,VGLUT2
SLC32A1	HGNC:11018	653	VGAT,BA122O1.1,VIAAT
SLC6A17	HGNC:31399	660
SLC6A7	HGNC:11054	779	PROT
OPRK1	HGNC:8154	862	KOR,OPRK
OPRD1	HGNC:8153	877
SLC30A3	HGNC:11014	1103	ZNT3
SYNPR	HGNC:16507	1175	MGC26651,SPO
PTPRN2	HGNC:9677	1229	KIAA0387,PHOGRIN,ICAAR,IA-2BETA
VAMP3	HGNC:12644	1381	CEB
SYT2	HGNC:11510	1612
SYT9	HGNC:19265	1617
SYT12	HGNC:18381	4001	SRG1
DNM1L	HGNC:2973	1796	DRP1,DVLP,HDYNIV,DYMPLE,VPS1
CPLX2	HGNC:2310	576	CPX-2,DKFZP547D155
ACHE	HGNC:108	2109	YT
ATP2B2	HGNC:815	4088	PMCA2
PRRT2	HGNC:30500	4108	FLJ25513,DKFZP547J199,IFITMD1,FICCA,DSPB3,PKC,EKD1,ICCA,DYT10
LAMA5	HGNC:6485	2133
C1QL2	HGNC:24181	3042	CTRP10,C1QTNF10
C1QL3	HGNC:19359	3043	K100,C1QL,C1QTNF13,CTRP13
RIMS4	HGNC:16183	326	DJ781B1.3,C20ORF190
FUBP1	HGNC:4004	399	FBP,FUBP
ELAVL2	HGNC:3313	481	HUB,HEL-N1
PABPC1	HGNC:8554	565	PABP1,PABPL1,PAB1,PABPC2
RPS6KB1	HGNC:10436	587	S6K1,P70(S6K)-ALPHA,PS6K,S6K,STK14A
EIF5A	HGNC:3300	595	EIF5A1,EIF-5A,MGC99547,MGC104255
EIF2S1	HGNC:3265	600	EIF-2ALPHA,EIF2A,EIF2
FBXL20	HGNC:24679	667	MGC15482,FBL2,FBL20
TPD52	HGNC:12005	732	D52,HD52,N8L
CAPRIN1	HGNC:6743	906	CAPRIN-1,RNG105,M11S1,GPIAP1
PPP3CA	HGNC:9314	1062	CNA1,PPP2B,CALN,CALNA
CALB2	HGNC:1435	1072	CAL2
RTN3	HGNC:10469	1489	NSPL2,NSPLII,ASYIP,HAP,RTN3-A1
YWHAG	HGNC:12852	2535	PPP1R170,14-3-3GAMMA,14-3-3Γ
WNT3A	HGNC:15983	2795
EPS15	HGNC:3419	2882	AF-1P,MLLT5
RPL22	HGNC:10315	3153	EAP,L22
RPL23A	HGNC:10317	3157	L23A
RPL27	HGNC:10328	3161	L27
RPS15A	HGNC:10389	3208	S15A
RPS26	HGNC:10414	3211	S26,ES26
EIF5B	HGNC:30793	3893	IF2,KIAA0741,DKFZP434I036,FLJ10524
HNRNPF	HGNC:5039	3901	HNRPF
PPA2	HGNC:28883	3908	FLJ20459
RPS6KA1	HGNC:10430	3918	RSK1,HU-1,P90RSK,MAPKAPK1
TDRD6	HGNC:21339	3926	NY-CO-45,BA446F17.4,CT41.2,SPATA36
AP2B1	HGNC:563	3936	ADTB2,CLAPB1
IL1RAP	HGNC:5995	4187	IL-1RACP,IL1R3,C3ORF13
NTRK2	HGNC:8032	4195	TRKB
RAB27B	HGNC:9767	46
ARF6	HGNC:659	496
DNM1	HGNC:2972	670	DNM
STON2	HGNC:30652	1794	STNB2,STN2
SCRIB	HGNC:30377	2894	KIAA0147,SCRB1,VARTUL
CACNA1B	HGNC:1389	4512	CAV2.2,CACNN,CACNL1A5
PRKAR2B	HGNC:9392	441	PRKAR2
BAIAP3	HGNC:948	552	BAP3,KIAA0734
PLCG1	HGNC:9065	921	PLC148,PLC-II,PLCGAMMA1,NCKAP3,PLC1
PDE4A	HGNC:8780	1376	DPDE2
EPHB1	HGNC:3392	1738	HEK6,EPHT2
MYO5B	HGNC:7603	1807	KIAA1119
SLC6A6	HGNC:11052	2361	TAUT
ABR	HGNC:81	2399	MDB
PTPRA	HGNC:9664	2647	LRP,HLPR,HPTPA,RPTPA,PTPRL2,PTPA
PACSIN2	HGNC:8571	2915	SDPII
CFL1	HGNC:1874	3663	CFL
PFN1	HGNC:8881	3696
PTPRO	HGNC:9678	2408	PTPU2,GLEPP1,PTP-U2,PTP-OC,NPHS6
DRD2	HGNC:3023	2543
NTN1	HGNC:8029	1471	NTN1L
NRG2	HGNC:7998	2782	DON-1,NTAK,HRG2
NEFL	HGNC:7739	1688	NFL,CMT1F,CMT2E,NF68,PPP1R110
ADGRB3	HGNC:945	3650	KIAA0550,BAI3
NTRK3	HGNC:8033	1844	TRKC
RAB3B	HGNC:9778	2389
LPAR1	HGNC:3166	3866	EDG-2,REC.1.3,VZG-1,GPCR26,MREC1.3,LPA1,EDG2
SLC2A4	HGNC:11009	305	GLUT4
CRKL	HGNC:2363	269
DOCK7	HGNC:19190	3730	KIAA1771,ZIR2
RAB1A	HGNC:9758	208	YPT1,RAB1
CACNB4	HGNC:1404	335	EJM4
ROGDI	HGNC:29478	342	FLJ22386
SLC29A1	HGNC:11003	1124	ENT1
ADD3	HGNC:245	2689	ADDL
CASKIN1	HGNC:20879	2815	KIAA1306,ANKS5A
NOS1AP	HGNC:16859	2819	KIAA0464,CAPON
ARFGEF2	HGNC:15853	2999	BIG2
SYT10	HGNC:19266	3819
SPTBN1	HGNC:11275	1479
HPCA	HGNC:5144	1786	DYT2
DOCK10	HGNC:23479	2995	ZIZ3,KIAA0694
CNN3	HGNC:2157	3010
MYO9A	HGNC:7608	3092	FLJ11061,FLJ13244,MGC71859
MYO5A	HGNC:7602	3671	MYO5,GS1,MYR12,MYH12
NRG1	HGNC:7997	3813	HRG,NDF,GGF,HGL,NRG1-IT2
TENT2	HGNC:26776	3868	FLJ38499,GLD2,TUT2,PAPD4
NGDN	HGNC:20271	3870	DKFZP564O092,LCP5,LPD-2,NGD,CANU1,C14ORF120
CYTH2	HGNC:9502	4169	CTS18.1,SEC7P-L,ARNO,SEC7P-LIKE,CYTOHESIN-2,PSCD2L,PSCD2
MAP2	HGNC:6839	4514	MAP2A,MAP2B,MAP2C
ACTN2	HGNC:164	1811
NSG1	HGNC:18790	2128	P21,D4S234E,NEEP21
DOC2A	HGNC:2985	1396
DOC2B	HGNC:2986	1397	DOC2BL
FBXO2	HGNC:13581	2466	FBX2,NFB42,FBS1,FBG1,OCP1
DLG1	HGNC:2900	2725	SAP97,SAP-97,HDLG,DLGH1,DJ1061C18.1.1
TENM4	HGNC:29945	1017	KIAA1302,TEN-M4,TEN4,ODZ4
AKAP9	HGNC:379	1746	KIAA0803,AKAP350,AKAP450,CG-NAP,YOTIAO,HYPERION,PRKA9,MU-RMS-40.16A,PPP1R45,LQT11
CNIH2	HGNC:28744	2187	MGC50896,CNIL,CNIH-2
SHISA7	HGNC:35409	2345
CACNG5	HGNC:1409	2470
HNRNPU	HGNC:5048	1834	SAF-A,FLJ37978,FLJ30202,HNRPU,HNRNPU-AS1,C1ORF199,NCRNA00201
SFPQ	HGNC:10774	2434	PSF,PPP1R140
STAU2	HGNC:11371	3029	39K2
TNC	HGNC:5318	777	TN,MGC167029,HXB,DFNA56
ADGRB1	HGNC:943	1883	BAI1
ARHGEF7	HGNC:15607	2790	KIAA0142,PIXB,DKFZP761K1021,NBLA10314,DKFZP686C12170,BETA-PIX,COOL1,P85SPR,P85,P85COOL1,P50BP,PAK3,P50
EZR	HGNC:12691	4103	VIL2
HTR1D	HGNC:5289	4039	RDC4,HT1DA,5-HT1D,HTRL
SST	HGNC:11329	4078	SMST,SST1
KCNC1	HGNC:6233	181	KV3.1
CACNA1H	HGNC:1395	463	CAV3.2
ADRA2A	HGNC:281	1082	ADRAR,ADRA2,ADRA2R
GRIK4	HGNC:4582	1456	GLUK4,KA1,GRIK
GABRA5	HGNC:4079	2083
KCND2	HGNC:6238	2161	KV4.2,RK5,KIAA1044
ITGB4	HGNC:6158	3846	CD104
GRID1	HGNC:4575	4013	GLUD1,KIAA1220
GRIK2	HGNC:4580	4156	GLUK2,MRT6,GLUR6
KCNQ5	HGNC:6299	282	KV7.5
ADAM23	HGNC:202	824	MDC3
VAPA	HGNC:12648	1689	HVAP-33,VAP-A
ANO1	HGNC:21625	2930	TAOS2,FLJ10261,DOG1,ORAOV2,TMEM16A
GRIN3B	HGNC:16768	1388	GLUN3B
CHRNA3	HGNC:1957	1989
SLC16A3	HGNC:10924	1742	MCT3,MCT4
CLSTN2	HGNC:17448	2825	CSTN2,CS2,FLJ39113,CDHR13
FRRS1L	HGNC:1362	2069	CG-6,C9ORF4
PORCN	HGNC:17652	2070	MG61,PORC,PPN,POR,DHOF
CLPTM1	HGNC:2087	2932
HSP90AA1	HGNC:5253	4131	HSP89,HSP90,FLJ31884,HSP90N,HSPC1,HSPCA
GRID2IP	HGNC:18464	4511
TERF2	HGNC:11729	2107	TRF2,TRBF2
PRR7	HGNC:28130	2265	MGC10772
FAM81A	HGNC:28379	4098	MGC26690
CAP2	HGNC:20039	4006
IGF1R	HGNC:5465	3820	JTK13,CD221,IGFIR,MGC18216,IGFR
APBA2	HGNC:579	871	D15S1518E,LIN-10,MGC:14091,HST16821,X11L,MINT2
CHRNB3	HGNC:1963	2008
CHRNA5	HGNC:1959	2023
SEMA3F	HGNC:10728	1889	SEMAK,SEMA4
MDGA2	HGNC:19835	2843	MAMDC1
ACTN1	HGNC:163	2870
GRIK3	HGNC:4581	1118	GLUK3,GLUR7
KCNMB4	HGNC:6289	1448
PNKD	HGNC:9153	132	DYT8,PDC,DKFZP564N1362,FPD1,MR-1,BRP17,FKSG19,TAHCCP2,KIAA1184,KIPP1184,MGC31943,PKND1,MR-1S
PRKCD	HGNC:9399	146
PLXNA4	HGNC:9102	3128	KIAA1550,DKFZP434G0625PRO34003,FAYV2820,PLXNA4A,PLXNA4B
RNF19A	HGNC:13432	652	DORFIN,DKFZP566B1346,RNF19
CACNB2	HGNC:1402	2420	MYSB,CACNLB2
FEZ1	HGNC:3659	125	UNC-76
SYT6	HGNC:18638	1145
GABRG3	HGNC:4088	2259
SLC2A3	HGNC:11007	2626	GLUT3
ELAVL4	HGNC:3315	499	PNEM,HUD
GRIN2C	HGNC:4587	2653	GLUN2C,NMDAR2C
PLXNC1	HGNC:9106	3127	VESPR,CD232
SKP1	HGNC:10899	3646	EMC19,OCP2,TCEB1L,MGC34403,OCP-II,P19A,SKP1A
RPS6	HGNC:10429	3241	S6
RPS8	HGNC:10441	3243	S8
