# Supplementary material for: Inhibition of histone methyltransferase Smyd3 rescues NMDAR and cognitive deficits in a tauopathy mouse model
Source: Nat Commun. 2023 Jan 6;14:91. doi: 10.1038/s41467-022-35749-6 (PMC9822922; doi:10.1038/s41467-022-35749-6)
Supplement: Supplementary file 7 — Source Data [file 41467_2022_35749_MOESM7_ESM.zip]

Archive with 2 entries (2 files):
- Source Data-final.xlsx
- Source Data-Full blots.pdf
