# Supplementary material for: Inhibition of histone methyltransferase Smyd3 rescues NMDAR and cognitive deficits in a tauopathy mouse model
Source: Nat Commun. 2023 Jan 6;14:91. doi: 10.1038/s41467-022-35749-6 (PMC9822922; doi:10.1038/s41467-022-35749-6)
Supplement: Supplementary file 7 — Source Data [file 41467_2022_35749_MOESM7_ESM.zip › Source Data-final.xlsx]

## Sheet: Figure 1
Source Data for Figure 1
Data	Response Variable	Measurement	n Value	Mean	SEM	Test Type	Factor	Test Value/df	p-Value
Figure 1A	mRNA level (norm. to GAPDH)	SMYD3(human)	Ctrl n=12	1.02	0.06	Two-tailed unpaired t-test	N/A	t(22) =4.01	<0.001
			AD n=12	1.48	0.09
Figure 1A	mRNA level (norm. to Gapdh)	Symd3(mice)	WT n=12	1.02	0.06	Two-tailed unpaired t-test	N/A	t(22) =3.12	0.005
			Tau n=12	1.34	0.08
Figure 1B	Protein level (norm. to histone 3)	H3K4me3	WT n=6	1	0.14482	One-way ANOVA	Treatment	F(4, 25)=7.81	<0.0003
			Tau n=6	1.88121	0.16522
			Tau+BCI n=6	0.97912	0.09009
			WT+BCI n=6	0.96387	0.1326
			Tau+BCI (5d) n=6	1.23001	0.1534
Figure 1C	Fluo.intensity (norm. to WT)	H3K4me3	WT n=8 ROI/3 mice	1	0.07	One-way ANOVA	Treatment	F(2,22)=9.65	0.001
			Tau n=8 ROI/3mice	1.34	0.08
			Tau+BCI n=9 ROI/3mice	0.94	0.05
		NeuN	WT n=8 ROI/3 mice	1	0.11			F(2,22)=1.27	0.3
			Tau n=8 ROI/3mice	1.08	0.06
			Tau+BCI n=9 ROI/3mice	0.91	0.04

## Sheet: Figure 1 Raw
	Figure 1A			Figure 1B						Figure 1C
	SYMD3				H3K4me3					H3K4me3
	Ctrl	AD		WT	Tau	Tau+BCI	WT+BCI	Tau+BCI (5d)		WT	Tau	Tau+BCI
	1.09334	1.91506		0.597959	1.92305	0.695844	0.514872	0.710062		0.984902	1.56737	0.846672
	1.38854	1.43027		1.57881	1.65277	1.15605	0.89961	1.08426		0.824033	1.42749	0.942649
	0.799567	1.96564		1.06103	1.33084	0.969101	0.921594	1.20272		1.30644	1.23249	0.887963
	0.813953	1.55604		0.698993	2.1785	0.852731	1.00539	1.12849		1.05813	1.31835	0.922893
	0.857524	1.40882		0.897107	2.4732	1.30836	1.52592	1.83664		1.16059	1.49301	0.769113
	1.18028	1.37462		1.1661	1.72887	0.892651	0.91581	1.41788		0.761304	0.952591	0.958958
	1.3741	1.46681								0.816069	1.65643	1.27755
	0.798122	0.956545								1.08853	1.06958	0.777638
	0.872899	1.2361										1.07994
	1.00176	1.32301
	1.29806	1.20443
	0.80332	1.99602								Figure 1C
										NeuN
	Figure 1A									WT	Tau	Tau+BCI
	Symd3									1.40942	1.06819	0.967224
	WT	Tau								1.20806	0.915557	1.02476
	1.12837	0.98968								0.744314	1.03133	0.960713
	0.967956	0.926769								0.679944	1.10501	1.06694
	1.11005	1.33528								1.25839	1.0791	0.889093
	1.11774	1.42981								0.943802	0.856872	0.744913
	1.00416	1.58545								0.582777	1.4043	0.993218
	0.73487	1.02358								1.17329	1.17024	0.66585
	1.25161	1.59502										0.924769
	1.43427	1.18512
	1.00582	1.91299
	0.730124	1.5693
	0.825272	1.3235
	0.919149	1.22682

## Sheet: Figure 2
Source Data for Figure 2
Data	Response Variable	Measurement	n Value	Mean	SEM	Test Type	Factor	Test Value/df	p-Value
Figure 2A	Investigation time (s)	Novel object	WT+veh n=14	33.76	4.195	Two-way ANOVA	Interaction	F(3, 88)= 8.405	P<0.0001
			Tau+veh n=10	5.969	1.686
			WT+BCI n=12	30.25	8.77
			Tau+BCI n=12	14.91	3.97
		Familiar object	WT+veh n=14	8.47	1.18
			Tau+veh n=10	17.94	3.77
			WT+BCI n=12	5.222	1.4
			Tau+BCI n=12	4.172	1.132
Figure 2B	Discrimination index	-	WT+veh n=14	0.5868	0.04751	Two-way ANOVA	Treatment	F(1,44) = 20.03	p < 0.0001
			Tau+veh n=10	-0.4832	0.0917		Genotype	F(1,44) = 32.75	p < 0.0001
			WT+BCI n=12	0.5183	0.1469		Interaction	F(1,44) = 26.76	p < 0.0001
			Tau+BCI n=12	0.4643	0.08727
Figure 2C	Discrimination index	-	Tau+veh n=10	-0.4832	0.0917	two-tailedt-Test (paired)	-	t(9) = 5.933	p = 0.0002
			Tau+BCI n=10	0.4951	0.07496
Figure 2D	Investigation time (s)	Correct hole	WT+veh n=21	22.38	4.158	Two-way ANOVA	Interaction	F(3, 132)= 8.917	p < 0.0001
			Tau+veh n=16	5.99	1.947
			WT+BCI n=18	21.69	3.335
			Tau+BCI n=15	20.4	5.275
		Incorrect hole	WT+veh n=21	16.6	2.673
			Tau+veh n=16	37.33	8.943
			WT+BCI n=18	16.16	2.083
			Tau+BCI n=15	14.11	2.357
Figure 2E	Spatial memory index	-	WT+veh n=21	1.718	0.2837	Two-way ANOVA	Genotype	F(1,66) = 7.997	P=0.0062
			Tau+veh n=16	0.1988	0.06056		Treatment	F(1,66) = 6.244	P=0.0150
			WT+BCI n=18	1.681	0.274		Interaction	F(1,66) = 6.936	P=0.0105
			Tau+BCI n=15	1.627	0.3796
Figure 2F	Spatial memory index	-	Tau+veh n=15	0.2039	0.06451	two-tailedt-Test (paired)	-	t(14) = 4.234	p = 0.0008
			Tau+BCI n=15	1.627	0.3796
Figure 2H	Spatial memory index	pre-drug	WT+veh n=6	1.586	0.2949	two-way rmANOVA	Group	F(3, 20) = 10.97	p = 0.0002
			Tau+veh n=6	0.2602	0.04365
			WT+BCI n=6	1.849	0.5582
			Tau+BCI n=6	0.09777	0.04866
		post-drug day 1	WT+veh n=6	1.203	0.1841
			Tau+veh n=6	0.3029	0.05138
			WT+BCI n=6	1.648	0.5097
			Tau+BCI n=6	1.751	0.542
		post-drug day 5	WT+veh n=6	0.9998	0.3557
			Tau+veh n=6	0.347	0.1328
			WT+BCI n=6	1.549	0.3769
			Tau+BCI n=6	1.105	0.4358
		post-drug day 10	WT+veh n=6	0.8208	0.2046
			Tau+veh n=6	0.3061	0.05814
			WT+BCI n=6	1.216	0.4273
			Tau+BCI n=6	0.7756	0.1162

## Sheet: Figure 2 Raw
Figure 2A									Figure 2B					Figure 2C
Investigation time									Discrimination index					Discrimination index
novel object				familiar object					WT+veh	Tau+veh	WT+BCI	Tau+BCI		Tau+veh	Tau+BCI
WT+veh	Tau+veh	WT+BCI	Tau+BCI	WT+veh	Tau+veh	WT+BCI	Tau+BCI		0.67435	-0.64794	0.945645	0.634123		-0.64794	0.634123
28.33	6.58	7.5	42.43	5.51	30.8	5.8	9.5		0.668922	-0.51293	0.712668	0.281106		-0.51293	0.491279
57.97	1.13	3.35	2.78	11.5	3.51	8.36	1.56		0.42249	-0.35386	-0.469269	0.780519		-0.35386	0.381098
20.05	13.22	32.44	27.42	8.14	27.7	8.23	3.38		0.451558	-0.32953	0.517647	0.381098		-0.32953	0.294545
30.04	6.47	79.24	24.77	11.35	12.83	6.81	11.1		0.510681	-0.30027	0.758362	-0.16034		-0.30027	0.285877
33.59	15.73	98.43	6.86	10.88	29.23	0	9.48		0.525099	-0.12936	0.12782	0.270903		-0.12936	0.270903
32.66	2.12	20.79	1.9	10.17	2.75	4.01	1.09		0.745609	-0.11398	-0.42784	0.977265		-0.11398	0.281106
65.6	8.24	47.21	29.57	9.56	10.36	1.45	0.34		0.504968	-0.8	0.595279	0.491279		-0.8	0.640884
17.42	0.65	15.75	5.13	5.73	5.85	0.44	1.75		0.281329	-1	0.84172	0.285877		-1	0.977265
12.73	0	28.73	11.29	7.14	30.7	4.82	6.27		0.646789	-0.64423	1	0.693909		-0.64423	0.693909
39.49	5.55	6.39	21.97	8.47	25.65	17.69	3.97		0.469051		0.676613	0.640884
53.4		10.32	2.97	19.3		3.28	0.65		0.752664		0.940403	0.294545
35.36		12.88	1.78	4.99		1.77	0.97		0.561562
20.8				5.84					1
25.26				0
Figure 2D									Figure 2E					Figure 2F
Investigation time									spatial memory index					Spatial memory index
correct hole (T1)				incorrect hole (T2)					WT+veh	Tau+veh	WT+BCI	Tau+BCI		Tau+veh	Tau+BCI
WT+veh	Tau+veh	WT+BCI	Tau+BCI	WT+veh	Tau+veh	WT+BCI	Tau+BCI		0.162401	0	1.21267	0.818862		0	3.24242
7.55	0	27.58	5.47	46.49	20.24	35.89	6.68		0.745303	0	3.73961	0.904576		0	0.375762
3.57	0	61.25	18.58	4.79	38.44	23.81	20.54		0.759049	0	1.006	0.419847		0	0.419847
7.34	0	26.71	12.65	9.67	13.07	20.5	30.13		0.989151	0.100191	2.80875	3.24242		0.100191	0.331343
31.91	1.57	16.73	19.26	32.26	15.67	4.25	5.94		2.73446	0.239036	0.68412	0.930871		0.239036	1.91593
42.22	6.05	16.27	9.83	15.44	25.31	13.13	10.56		3.20725	0.247385	1.03033	3.38164		0.247385	0.818862
30.95	8.75	2.56	35	9.65	35.37	32.27	10.35		3.24441	0.257282	0.934363	0.331343		0.257282	0.904576
21.77	3.71	7.53	2.22	6.71	14.42	12.47	6.7		4.33758	0.68942	0.768459	1.91593		0.68942	3.38164
64.63	14.14	18.97	12.99	14.9	20.51	6.02	6.78		4.15308	0.0453317	2.57245	5.4823		0.0453317	1.9764
62.67	4.53	43.33	66.61	15.09	99.93	15.45	12.15		1.53942	0.811022	1.30293	0.402189		0.811022	5.48231
29.68	31.2	12.34	2.94	19.28	38.47	13.22	7.31		2.94675	0	3.93647	0.433689		0	0.402189
52.57	0	12.75	11.38	17.84	3.31	8.83	26.24		1.3066	0.0251365	1.23915	1.69309		0.025136	0.433689
7.33	3.5	16.65	19.86	5.61	139.24	13.73	11.73		1.4451	0.131148	0.079331	0.375762		0.131148	1.6931
9.87	8.32	34.18	5.55	6.83	63.44	9.14	14.77		0.771886	0.353106	0.603849	2.08993		0.353106	0.930871
9.17	7.56	16.76	17.43	11.88	21.41	16.66	8.34		0.0208674	0.159365	3.15116	1.9764		0.159365	2.08993
1.02	2.51	32.75	66.17	48.88	15.75	11.66	33.48		0.468464	0.122324	2.80453
10.25	4	19.86		21.88	32.7	29.03			3.00251		0.933434
23.93		11.89		7.97		11.54			1.18364		1.44394
14.18		12.34		11.98		13.22			0.80011
14.57				18.21					1.26984
8				6.3					0.993526
16.88				16.99
Figure 2H
Spatilal Memory Index
WT+veh Pre	Tau+veh Pre	WT+BCI Pre	Tau+BCI Pre	WT+veh Post-Day1	Tau+veh Post-Day1	WT+BCI Post-Day1	Tau+BCI Post-Day1	WT+veh Post-Day5	Tau+veh Post-Day5	WT+BCI Post-Day5	Tau+BCI Post-Day5	WT+veh Post-Day10	Tau+veh Post-Day10	WT+BCI Post-Day10	Tau+BCI Post- Day10
2.31223	0.096657	0.162401	0	1.01304	0.199648	1.21267	3.24242	1.13329	0.197406	2.26488	2.79507	0.408295	0.206158	2.23329	0.807767
1.15226	0.419528	0.759049	0	1.49294	0.108989	0.56186	0.930871	0.280082	0.417104	1.73036	0.6086	0.310076	0.229942	0.541818	0.653169
2.24923	0.213608	0.989151	0	1.9575	0.452162	2.80875	3.38164	2.65021	0.155569	2.10717	0.299456	1.05563	0.422136	2.5824	0.905341
0.738304	0.30663	2.73446	0.100191	1.04252	0.35983	3.58899	0.21501	0.860421	0.958075	0.723107	1.9858	1.16505	0.51413	0.058521	1.12552
2.13595	0.243749	3.20725	0.239036	1.0292	0.323374	0.68412	1.91593	0.747965	0.30733	0.111594	0.900474	0.448575	0.137376	1.50073	0.875758
0.927752	0.280941	3.24441	0.247385	0.682171	0.373522	1.03033	0.818862	0.326677	0.046569	2.35939	0.042699	1.53708	0.32679	0.378412	0.286106

## Sheet: Figure 3
Source Data for Figure 3
Data	Response Variable	Measurement	n Value	Mean	SEM	Test Type	Factor	Test Value/df	p-Value
Figure 3A	NMDAR-EPSC (pA)	NMDAR-EPSC with 20mA stim.	WT+veh n=26 cells/6	75.273	6.0679	Two-way RM ANOVA	Interaction	F (12, 248) = 4.228	P<0.0001
			Tau+veh n=14 cells/3	55.67	9.43		Stimulation intensity	F (4, 248) = 215.4	P<0.0001
			Tau+BCI n=14 cells/3	85.06	9.2		Group	F (3, 62) = 8.048	P=0.0001
			WT+BCI n=12 cells/3	70.917	7.198		Subject	F (62, 248) = 9.232	P<0.0001
		NMDAR-EPSC with 40mA stim.	WT+veh n=26 cells/6	128.84	7.7605
			Tau+veh n=14 cells/3	89.06	9.45
			Tau+BCI n=14 cells/3	135.55	7.63
			WT+BCI n=12 cells/3	136.25	13.192
		NMDAR-EPSC with 60mA stim.	WT+veh n=26 cells/6	170.59	9.933
			Tau+veh n=14 cells/3	108.95	11.13
			Tau+BCI n=14 cells/3	179.98	12.07
			WT+BCI n=12 cells/3	183.5	14.652
		NMDAR-EPSC with 80mA stim.	WT+veh n=26 cells/6	212.38	12.28
			Tau+veh n=14 cells/3	129.42	12.29
			Tau+BCI n=14 cells/3	208.1	17.18
			WT+BCI n=12 cells/3	227.17	16.161
		NMDAR-EPSC with 100mA stim.	WT+veh n=26 cells/6	246.42	13.429
			Tau+veh n=14 cells/3	148	13.74
			Tau+BCI n=14 cells/3	236.59	24.97
			WT+BCI n=12 cells/3	263.58	20.221
Figure 3C	Protein level (norm. to Gapdh)	NR1 (synaptic fraction )	WT n=7	1	0.07	Two-way ANOVA	Interaction	F (1, 20) = 8.652	0.008
			Tau n=7	0.56	0.1		Genotype	F (1, 20) = 4.094	0.05
			Tau+BCI n=5	0.91	0.08		Treatment	F (1, 20) = 1.042	0.32
			WT+BCI n=5	0.83	0.07

## Sheet: Figure 3 Raw
Figure 3A																					Figure 3C
NMDAR-EPSC																					Synpatic NR1
(20 mA)				(40 mA)				(60 mA)				(80 mA)				(100 mA)					WT	Tau	Tau+BCI	WT+BCI
WT+veh	Tau+veh	Tau+BCI	WT+BCI	WT+veh	Tau+veh	Tau+BCI	WT+BCI	WT+veh	Tau+veh	Tau+BCI	WT+BCI	WT+veh	Tau+veh	Tau+BCI	WT+BCI	WT+veh	Tau+veh	Tau+BCI	WT+BCI		0.8482	0.1915	0.687	0.7066
43.6482	33.1317	91.7604	37	137.725	73.9535	140.888	78	207.356	130.363	256.608	123	227.752	165.76	333.401	167	224.778	181.26	404.084	189		0.9924	0.4565	0.817	0.6778
45.3468	22.377	43.7659	56	57.4029	49.4329	125.161	98	80.1402	61.0861	140.959	154	104.747	73.6742	167.55	178	126.024	92.8224	174.206	192		1.1595	0.4375	1.1431	0.803
31.1373	34.8914	71.2541	76	67.9646	80.3911	90.6637	154	139.481	81.8507	115.826	193	270.908	103.391	134.898	242	369.343	112.291	141.521	288		1.1636	0.8529	0.8664	0.9364
51.8523	32.5621	56.3359	86	113.852	56.4186	172.909	139	107.757	68.2488	203.104	186	133.298	75.8117	304.951	223	151.896	83.9297	384.369	304		0.8364	0.3755	1.0473	1.0359
62.5353	33.6439	110.046	102	107.471	69.8674	154.114	125	132.508	76.0238	172.558	146	152.204	88.4151	189.507	178	162.446	96.2	207.182	189		0.7673	0.9602
144.672	31.8818	128.425	67	181.873	53.586	155.886	89	234.052	57.4828	179.981	134	264.648	81.6846	186.894	167	308.34	117.463	196.856	198		1.2327	0.6842
81.8486	31.3637	58.84	72	117.315	47.1761	123.9	122	132.591	61.9389	152.187	156	139.088	77.0705	167.108	212	221.354	88.8914	160.913	232
99.1102	44.8928	78.331	125	147.574	78.2637	104.514	156	220.629	89.9236	158.029	212	311.711	101.678	168.269	287	412.705	113.412	175.788	332
88.5529	66.1501	43.8122	56	145.747	121.743	142.735	187	197.199	147.837	242.491	234	260.976	173.235	278.535	283	244.229	203.815	313.65	321
53.0453	83.9345	43.8122	72	60.8008	133.351	89.7834	194	69.4012	156.554	242.491	268	94.4215	169.255	263.763	289	178.21	178.355	374.986	343
79.929	31.318	139.761	39	155.68	82.3882	185.538	82	226.536	136.609	212.335	134	298.433	181.141	235.124	178	311.36	229.458	256.955	189
132.759	131.747	79.0993	63	197.285	151.593	118.374	181	238.909	170.658	119.681	262	256.073	176.879	125.172	322	243.297	187.644	150.599	346
80.4502	85.2912	130.658		174.704	110.995	146.453		235.607	129.644	162.252		252.084	172.275	189.889		269.574	203.174	203.507
63.2058	116.191	114.941		181.593	137.691	146.817		206.16	157.075	161.212		221.437	171.622	168.342		266.386	183.268	167.63
56				105				134				178				231
113				142				212				230				265
35				94				125				168				191
92				166				202				282				306
85				131				185				263				286
39				87				114				148				192
72				136				181				197				212
67				121				159				178				201
103				133				168				221				256
36				67				112				139				164
123				157				201				254				298
78				164				214				276				315

## Sheet: Figure 4
Source Data for Figure 4
Data	Response Variable	Measurement	n Value	Mean ± SEM	Test Type	Factor	Test Value/df	p-Value
Figure 4G	CHIP-PCR on Fbxo2 (norm. to input)	Control vs Tau vs Tau+BCI	Control mice n=9	0.9429 ± 0.1056	One-way ANOVA	Treatment	F(2,24) = 6.96	0.0041
			Tau mice n=9	10.37 ± 2.996
			Tau+BCI n=9	4.523 ± 0.8722
Figure 4H	mRNA level (norm. to GAPDH)	SMYD3 (mouse)	siCon n=12	1 ± 0.1622	Two-tailed unpaired t-test	N/A	t(20)=4.09	0.0006
			siSMYD3 n=10	0.1918 ± 0.04285
		Fbxo2 (mouse)	siCon n=12	1 ± 0.1409			t(22)=3.91	0.0008
			siSMYD3 n=12	0.3398 ± 0.07117

## Sheet: Figure 4 Raw
	Figure 4G				Figure 4H
	CHIP-PCR on FBXO2				SMYD3 mRNA		FBXO2 mRNA
	WT	Tau	Tau+BCI		siCON	siSMYD3	siCON	siSMYD3
	1.3398	4.35692	2.2509		0.769647	0.0611835	1.53554	0.016614
	1.525	8.18978	6.24127		0.644023	0.474468	0.774791	0.052656
	1	2.8538	5.19763		1.53626	0.034429	0.718053	0.637818
	0.948	18.5411	4.31542		0.644503	0.197788	0.74942	0.40287
	0.68	2.73056	4.08		1.57354	0.122125	0.297694	0.861264
	0.55	16.329	2.288		0.535721	0.130747	0.427997	0.530871
	0.7	1.81	1.598		1.06036	0.348815	1.99368	0.294212
	0.8	28.12	10.216		0.466902	0.108233	0.63494	0.132038
	0.94285	10.3664	4.5234		2.36701	0.248802	1.26028	0.306102
					0.482739	0.191827	0.704171	0.155099
					1.47775		1.68922	0.348113
					0.441541		1.21422	0.339787

## Sheet: Figure 5
Source Data for Figure 5
Data	Response Variable	Measurement	n Value	Mean	SEM	Test Type	Factor	Test Value/df	p-Value
Figure 5A	Ubiquitinated NR1 Level (norm.)	-	WT n=6	1	0.07	Two-tailed unpaired t-test	N/A	t(10) =3.63	<0.01
			Tau n=6	1.83	0.22
Figure 5B	NR1-Bound Fbxo2 Level (norm.)	-	WT n=6	1	0.04	Two-tailed unpaired t-test	N/A	t(10) =2.59	<0.05
			Tau n=6	1.36	0.13
Figure 5C	Protein level (norm. to Gapdh)	Fbxo2 (mice)	WT n=6	1	0.1	Two-tailed unpaired t-test	N/A	t(10) =2.64	0.02
			Tau n=6	1.45	0.14
Figure 5D	mRNA level (norm. to Gapdh)	Fbxo2 (mice)	WT n=9	1.02	0.07	Two-tailed unpaired t-test	N/A	t(16) = 3.14	0.006
			Tau n=9	1.31	0.06
Figure 5D	mRNA level (norm. to GAPDH)	FBXO2 (human)	Ctrl n=12	1.06	0.09	Two-tailed unpaired t-test	N/A	t(22) = 3.39	0.0026
			AD n=12	2.43	0.34

## Sheet: Figure 5 Raw
	Figure 5A			Figure 5B				Figure 5C			Figure 5D			Figure 5D
	Ubiquitinated NR1 Level (norm.)			NR1-Bound Fbxo2 Level (norm.)				Fbxo2			Fbxo2			FBXO2
	WT	Tau		WT	Tau			WT	Tau		WT	Tau		Ctrl	AD
	1.08	1.55		0.98	1.5			0.613516	0.836854		1.38835	1.41455		0.830421	6.1269
	1.25	2.59		0.92	1.2			1.12355	1.49987		1.13103	1.01073		1.20015	1.66196
	1.04	2.36		1.12	1.1			1.25106	1.70673		0.904912	1.22424		1.61833	2.26747
	0.96	1.8		1.02	1.6			1.14102	1.32521		0.703757	1.10078		1.21179	2.40878
	0.75	1.42		0.88	0.95			1.0787	1.74297		1.1833	1.37967		0.335263	3.11977
	0.92	1.26		1.08	1.8			0.792149	1.56537		0.845092	1.28396		0.803838	2.76939
											0.888703	1.40812		0.992398	2.96286
											0.945308	1.39532		0.999878	1.48088
											1.19034	1.55698		1.31266	0.817677
														1.48736	1.61631
														1.08327	2.28279
														0.904648	1.61605

[truncated: 6 more sheets: Figure 6, Figure 6 Raw, Figure 7, Figure 7 Raw, Sup. Figure 2, Sup. Figure 2 Raw]
